# Supplementary material for: The potential of three whole blood microRNAs to predict outcome and monitor treatment response in sarcoid-bearing equids
Source: Vet Res Commun. 2022 Apr 28;47(1):87–98. doi: 10.1007/s11259-022-09930-7 (PMC9873782; doi:10.1007/s11259-022-09930-7)
Supplement: Supplementary file 1 — Supplementary file1 (XLSX 28 KB) [file 11259_2022_9930_MOESM1_ESM.xlsx]

## Sheet: a) cases
Supplementary Table 1a: Information on ES cases including date of 1st and 2nd sampling, species, breed, sex and age of equids, localization, types and number of ES lesions and disease severity scores at the first and second examination as well as information on matched controls, type and outcome of therapy.
Abbreviations: ES = equine sarcoid, DSS = disease severity score, WB = warmblood, AQH = American Quarter Horse, FM = Franches-Montagnes, m = male, mc = male castrated, f = female, S = surgical therapy (excison), C = chemotherapy, I = immunotherapy, na = not applicable
Codes:
localization of ES lesions: 1 = head (except periocular lesions), 2 = periocular, 3 = neck, 4 = limbs, 5 = chest, 6 = Abdomen, 7 = inguinal region, 8 = axillar region, 9 = prepuce and udder, 10 = other
type of ES lesions: 1 = occult, 2 = verrucous, 3 = fibroblastic, 4 = nodular, 5 = mixed
number of ES lesions: multiple = more than 4 lesions
number of further treatment attempts = number of treatments performed in an individual equid after the first treatment and during the study period in the ISME equine clinic
Number 1st sample	Date of 1st sampling	Species	Breed	Sex	Age 1st examination	Localization ES lesions 1st examination	Type ES lesions 1st examination	Number of ES lesions 1st examination	DSS 1st examination			Type of therapy at the time of the 1st examination	Number of further treatment attempts after 1st and before follow-up examination	Types of further treatment attempts after 1st and before follow-up examination	Types of all therapies during the entire study period	Number matched control	Number 2nd sample	Date of follow-up examination and 2nd sampling	years between 1st and follow-up examination	Localization ES lesions follow-up examination	Type ES lesions follow-up examination	Number of ES lesions follow-up examination	DSS follow-up examination		Difference 1st and follow-up DSS	Outcome
1013	2015-08-05	horse	Swiss WB	f	5	6,7	3	multiple	13			S	0	na	S	2364	2880	2020-03-09	4.59444	6, 7	3, 4	3	14		1	failure
1034	2015-08-27	horse	Friesian	mc	4	8, 9	5	2	11			S	1	S	S	2927	2913	2020-05-20	4.73056	7, 8	2, 3	multiple	16		5	failure
1588	2015-09-03	horse	AQH	mc	4	5	2	1	7			S	0	na	S	2930	2892	2020-05-14	4.69722	none	none	0	0		-7	success
1831	2015-10-06	horse	Paint	mc	8	1, 6, 7, 8	2, 3, 4, 5	multiple	17			S	2	S, C	S, C	2326	2894	2020-05-14	4.60556	1, 4, 7	4, 5	3	13		-4	success
1835	2015-10-26	horse	Swiss WB	mc	7	6	3	1	14			S	0	na	S	2324	2911	2020-05-22	4.57222	6	4	1	7		-7	success
1899	2016-04-04	horse	Shetland	mc	14	9	3	1	10			S	0	S, C	S, C	2331	2903	2020-05-11	4.10278	none	none	0	0		-10	success
2057	2016-05-26	horse	Pony mix	f	21	7, 8	1, 3, 4	multiple	14			S	0	na	S	2346	2921	2020-06-04	4.02222	3, 5, 7	1, 4, 5	multiple	17		3	failure
2105	2016-08-23	horse	Lusitano	m	9	7	3,4	2	11			S	0	na	S	2305	2918	2020-05-27	3.76111	none	none	0	0		-11	success
2111	2016-07-13	horse	Swiss WB	mc	7	8	4	1	12			S	0	na	S	2304	2885	2020-03-06	3.64722	4	1	2	10		-2	success
2262	2016-11-01	horse	Swiss WB	mc	9	6, 7	1, 2, 3	multiple	15			S	0	na	S	2334	na	2020-05-15	3.53889	7	4, 5	multiple	15		0	failure
2263	2016-10-24	horse	Swiss WB	f	21	6, 7, 8	1, 2, 4	multiple	15			S	0	na	S	2310	2889	2020-03-10	3.37778	5, 7, 8	5	multiple	17		2	failure
2270	2016-10-27	horse	Arabian	m	5	9	2	1	5			S	0	na	S	2933	2915	2020-05-26	3.58056	none	none	0	0		-5	success
2275	2016-08-23	horse	Connemara	mc	8	6	1, 2	1	5			S	0	na	S	0002	2886	2020-03-10	3.54722	5, 7, 8	2, 5	4	17		12	failure
2282	2017-01-17	horse	FM	f	10	4	4	1	10			S	0	na	S	2298	2879	2020-03-09	3.14444	none	none	0	0		-10	success
2525	2017-06-15	horse	mixed breed	mc	16	8, 9	3	2	8			S	0	na	S	2544	2898	2020-05-12	2.90833	8	2	2	8		0	failure
2526	2017-06-22	horse	Paint	f	11	4, 6, 8	1, 3	4	12			S	0	na	S	2540	2897	2020-05-12	2.88889	7	3	1	13		1	failure
2553	2017-07-24	horse	spanish breed	f	5	6	3	1	11			S	0	na	S	2345	2887	2020-03-10	2.62778	none	none	0	0		-11	success
2585	2017-10-24	horse	AQH	mc	9	7, 9	1, 2, 4, 5	multiple	17			S	0	na	S	2853	2896	2020-05-18	2.56667	none	none	0	0		-17	success
2587	2017-10-03	horse	FM	f	9	5, 7, 9	1, 3, 4, 5, 6	multiple	16			S	0	na	S	2366	2901	2020-05-19	2.62778	7	5	2	13		-3	success
2768	2018-08-07	horse	Pony	m	11	5,9	3,4	2	14			S	1	S	S	2368	2920	2020-06-03	1.82222	none	none	0	0		-14	success
2778	2018-03-05	horse	Swiss WB	mc	7	6, 7, 9	1, 3, 4, 5	multiple	14			S	0	na	S	2367	2899	2020-05-12	2.18611	none	none	0	0		-14	success
2780	2018-02-27	horse	Holsteiner	mc	8	9	2, 4	3	8			S	0	na	S	2851	2919	2020-05-27	2.25	none	none	0	0		-8	success
2810	2018-12-06	horse	Holsteiner	mc	4	9	2,3,4	3	13			S	0	na	S	2323	2923	2020-09-15	1.775	4	4	1	6		-7	success
2815	2018-10-29	horse	Westfalen	f	10	4	5	1	8			S	0	na	S	2333	2922	2020-09-15	1.87778	none	none	0	0		-8	success
2837	2019-11-04	horse	Swiss WB	mc	4	9	4	1	8			S	0	na	S	2329	2937	2020-12-19	1.125	none	none	0	0		-8	success
1001	2015-05-06	horse	Swiss WB	f	9	4	3	2	14			S, C	0	na	S, C	2365	2905	2020-05-11	5.01389	none	none	0	0		-14	success
1003	2015-08-11	horse	Swiss WB	mc	19	5, 6, 9	2, 3, 4	multiple	14			S, C	0	na	S, C	2858	2904	2020-05-11	4.75	3, 5	1, 2, 4	multiple	15		1	failure
1027	2015-05-04	horse	Swiss WB	f	7	2, 5, 6, 7	1, 2	multiple	12			S	1	C, I	S, C, I	2301	2888	2020-03-10	4.85	none	none	0	0		-12	success
1880	2016-01-20	horse	FM	mc	6	6, 8	2, 3	3	12			S, I	0	na	S, I	2788	2902	2020-05-19	4.33056	none	none	0	0		-12	success
1909	2016-04-11	horse	Arabian	mc	13	7, 8, 9	2, 3	multiple	16			S, C	0	na	S, C	0001	2917	2020-05-27	4.12778	4, 6, 7	3, 5	multiple	17		1	failure
2060	2016-06-28	horse	Paint	mc	16	3, 6, 9	5	multiple	18			S, C	1	S	S, C	2300	2882	2020-03-06	3.68889	1, 3, 4, 5, 6	3, 5	multiple	18		0	failure
2313	2017-02-24	horse	German WB	f	15	1, 3, 9	2,3,5	multiple	16			S, C	0	na	S, C	1595	2884	2020-03-06	3.03333	3	2	3	12		-4	success
2314	2017-02-21	horse	FM	mc	10	1, 4, 5, 7	1, 2, 4, 5	multiple	16			C	1	C	C	1593	2883	2020-03-06	3.04167	none	none	0	0		-16	success
2769	2018-06-25	horse	AQH	mc	9	1, 2, 4, 7, 9	1, 2, 3, 5	multiple	14			S, C	3	C, I	S, C, I	2856	2916	2020-05-26	1.91944	2, 4	2, 3, 5	multiple	9		-5	success
2782	2018-02-28	horse	AQH	mc	12	5, 8, 9	3, 4	multiple	17			S, C, I	1	C	S, C, I	2855	2926	2020-07-28	2.41111	1, 2, 3, 5, 7, 8	2, 4, 5	multiple	19		2	failure
2836	2019-10-24	horse	Danish WB	f	24	1,7,9	3	multiple	18			S, C	0	na	S, C	2536	2936	2020-12-19	1.15278	1, 4	3	multiple	19		1	failure
2841	2019-09-18	horse	Swiss WB	mc	10	4, 6, 9	2,5	multiple	18			S, I	0	na	S, I	2371	2938	2020-12-19	1.25278	7	2	2	7		-11	success
1871	2015-12-19	donkey	donkey	mc	4	6, 7, 9	3, 4	multiple	15			S	0	na	S	2369	2881	2020-03-09	4.22222	none	none	0	0		-15	success
2258	2016-11-28	donkey	donkey	mc	3	9	3, 4	2	10			S	1	S	S	2945	2912	2020-05-20	3.47778	none	none	0	0		-10	success
2273	2016-09-29	donkey	donkey	mc	3	9	2, 3, 4	3	17			S	0	na	S	2337	2906	2020-05-11	3.61667	none	none	0	0		-17	success
2352	2017-04-25	donkey	donkey	mc	11	9	3	1	12			S	0	na	S	2579	na	2020-05-18	3.06389	none	none	0	0		-12	success
2357	2017-04-20	donkey	donkey	f	15	9	1, 3, 4	3	15			S	0	na	S	2561	2900	2020-05-12	3.06111	none	none	0	0		-15	success
2530	2017-07-06	donkey	donkey	f	6	1, 6, 9	2, 3, 4	multiple	16			S	1	C	S, C	2292	2914	2020-05-26	2.88889	1 ,6, 7	3, 5	multiple	16		0	failure
2548	2017-08-10	donkey	donkey	f	12	9	3	1	13			S	0	na	S	2363	2890	2020-03-10	2.58333	none	none	0	0		-13	success
2549	2017-07-20	donkey	donkey	f	13	7	2	1	16			S	1	S	S	2558	2893	2020-05-14	2.81667	none	none	0	0		-16	success
1009	2015-04-22	donkey	donkey	mc	6	9	3, 4	multiple	17			S	1	S	S	2557	na	euthanized in June 2018	na	na	na	na	na		na	failure
2566	2017-08-29	donkey	donkey	mc	3	9	2, 3, 4, 5	1	15			S	0	na	S	na	na	euthanized in February 2020	na	na	na	na	na		na	failure
2061	2016-07-05	donkey	donkey	f	15	9	3	1	14			S	0	na	S	2578	na	euthanized in September 2019	na	na	na	na	na		na	failure
The potential of three whole blood microRNAs to predict outcome and monitor treatment response in sarcoid-bearing equids. Journal of Veterinary Research Communications. Hamza E, Cosandey J, Gerber V, Koch C, Unger L. Corresponding author: Lucia Unger, Swiss Institute of Equine Medicine, Department of Clinical
Veterinary Medicine, Vetsuisse Faculty, University of Bern, Bern, Switzerland, lucia.unger@vetsuisse.unibe.ch

## Sheet: b) controls
Supplementary Table 1b: Information on control equids including species, breed, sex and age as well as diagnosis.
Abbreviations: FM = Franches Montagnes, WB = Warmblood, AQH = American Quarter Horse, KWPN = Koninklijk Warmbloed Paard Nederland, PRE = Pura Raza Espagnola,
m = male, mc = male castrated, f = female
Number	date of sampling	species	breed	sex	age	age category	diagnosis
1593	2015-09-21	Horse	FM	m	12	middle	no/ clinically healthy
1595	2015-09-21	Horse	Swiss WB	f	17	middle	no/ clinically healthy
2300	2017-02-23	Horse	Paint Horse	m	15	middle	caecal impaction
2301	2017-03-23	Horse	Swiss WB	f	7	young	mild equine asthma
2304	2017-02-28	Horse	Swiss WB	mc	8	young	large colon impaction
2305	2017-03-01	Horse	Andalusian Horse	mc	9	middle	gastric impaction
2310	2017-03-06	Horse	Swiss WB	f	20	old	hoof abscess
2324	2017-03-08	Horse	Oldenburger WB	mc	9	middle	nephrosplenic entrapment
2326	2017-03-08	Horse	Paint Horse	m	5	young	streetnail injury
2331	2017-03-09	Horse	Falabella	mc	15	middle	choke, teeth problems
2346	2017-03-23	Horse	Icelandic	f	24	old	colic of unknown origin
2364	2017-05-02	Horse	Swiss WB	f	5	young	no/ clinically healthy
2365	2017-05-03	Horse	Swiss WB	f	7	young	injury, splint bone fracture
2367	2017-05-04	Horse	Selle Français	mc	6	young	nephrosplenic entrapment
2540	2017-07-18	Horse	Paint Horse	f	10	middle	splint bone fracture
2544	2017-07-26	Horse	Selle Français	mc	15	middle	epistaxis of unknown origin
2558	2017-08-17	Donkey	Donkey	mc	16	middle	no/ clinically healthy
2579	2017-10-26	Donkey	Donkey	mc	14	middle	parasitism
2788	2017-12-20	Horse	FM	mc	6	young	gastric ulcers
2855	2020-01-21	Horse	Paint Horse	mc	11	middle	impression fracture skull
2561	2017-08-30	Donkey	Donkey	f	16	middle	no/ clinically healthy
2292	2017-02-16	Donkey	Donkey	f	6	young	no/ clinically healthy
2853	2020-01-27	Horse	AQH	m	9	middle	lameness located to hoof
2858	2020-01-22	Horse	Swiss WB	mc	16	middle	EMPF
2851	2020-01-22	Horse	KWPN	mc	8	young	chronic caecal impaction
2334	2017-03-10	Horse	KWPN	mc	10	middle	large colon impaction
2368	2017-05-04	Horse	mixed pony breed	mc	8	young	colic due to small intestinal ileus
2363	2017-04-11	Donkey	Poitou donkey	f	11	middle	teeth problems
2856	2020-01-14	Horse	AQH	mc	9	middle	desmitis suspensory ligament, telogenic effluvium
2366	2017-05-04	Horse	FM	f	7	young	small intestinal strangulation
2536	2017-07-13	Horse	Swiss WB	f	21	old	small intestinal incarceration
2371	2017-05-11	Horse	Selle Français	mc	8	young	large colon impaction and meteriorism
2323	2017-03-07	Horse	Swiss WB	mc	2	young	gastric ulcers, mild complication from castration
2933	2020-10-04	Horse	Arabian	mc	3	young	wound
2337	2017-03-18	Donkey	Donkey	mc	12	middle	sand impaction
2557	2017-08-17	Donkey	Donkey	mc	16	middle	suspicion large colon impaction, teeth problems
2930	2020-11-11	Horse	Paint horse	mc	7	young	tachypnea of unknown origin
2927	2020-11-17	Horse	Friesian	mc	8	young	mild equine asthma, heterochromic irdiocyclitis, bone cyst
2578	2017-10-26	Donkey	Donkey	f	13	middle	suspicion large colon impaction, parasites
2369	2017-05-09	Donkey	Donkey	m	7	young	no/ clinically healthy (presented for castration)
2333	2017-03-09	Horse	mixed breed	f	11	middle	lameness of unknown origin
2329	2017-03-09	Horse	Oldenburger WB	mc	6	young	lamness after previous injury
2345	2017-03-23	Horse	PRE	f	9	middle	equine asthma
0001	03.02.2020	Horse	Arabian Berber Horse	mc	14	middle	no/ clinically healthy
0002	25.04.2020	Horse	Connemara	mc	7	young	no/ clinically healthy
2945	2021-02-02	Donkey	Donkey	m	11	middle	no/ clinically healthy (presented for castration)
2298	22.02.207	Horse	FM	f	12	middle	tendovaginiits
