# Supplementary material for: The potential of three whole blood microRNAs to predict outcome and monitor treatment response in sarcoid-bearing equids
Source: Vet Res Commun. 2022 Apr 28;47(1):87–98. doi: 10.1007/s11259-022-09930-7 (PMC9873782; doi:10.1007/s11259-022-09930-7)
Supplement: Supplementary file 2 — Supplementary file2 (XLSX 13 KB) [file 11259_2022_9930_MOESM2_ESM.xlsx]

## Sheet: Sheet1
Supplementary Table 2: Equids with repeated treatments - information on number, dates and types of ES treatments and, if available, disease severity scores (DSS) before, during and after the study period
Abbreviation: DSS = disease severity score
Number 1st presentation	number of treatments during the entire study period (total)	number of further treatment attempts after 1st presentation and before follow-up examination	number of treatments before 1st presentation	type of therapies before 1st presentation	number of treatments after last presentation	types of therapies after follow-up examination	Date 1st presentation	DSS 1st presentation	Type of therapy 1st presentation	Number 2nd presentation	Date 2nd presentation	DSS 2nd presentation	Type of therapy 2nd presentation	Number 3rd presentation	Date 3rd presentation	DSS 3rd presentation	Type of therapy 3rd presentation	Number 4th presentation	Date 4th presentation	DSS 4th presentation	Type of therapy 4th presentation	number follow-up	Date follow-up examination	DSS follow-up examination
1034	2	1	0	na	0	na	2015-08-27	11	S	2112	2016-07-20	14	S	na	na	na	na	na	na	na	na	2913	2020-05-20	16
1831	3	2	1	C, I	0	na	2015-10-16	17	S	1832	2015-10-20	17	C	2335	2017-03-13	17	S	na	na	na	na	2894	2020-05-14	13
1899	2	1	0	na	0	na	2016-04-04	10	S	2056	2016-06-21	11	S, C	na	na	na	na	na	na	na	na	2903	2020-05-11	0
2768	2	1	0	na	0	na	2018-08-07	12	S	na	2018-10-10	na	S	na	na	na	na	na	na	na	na	2920	2020-06-03	0
1027	2	1	0	na	0	na	2015-05-04	12	S	na	2017-06-27	na	C, I	na	na	na	na	na	na	na	na	2888	2020-03-10	0
2060	2	1	0	na	1	S, C	2016-06-28	18	S, C	2783	2018-04-25	17	S	na	na	na	na	na	na	na	na	2882	2020-03-06	18
2314	2	1	0	na	0	na	2017-02-21	16	C	na	2017-05-19	na	C	na	na	na	na	na	na	na	na	2883	2020-03-06	0
2769	4	3	0	na	0	na	2018-06-25	14	S, C	na	2018-10-10	na	C	na	2019-02-15	na	C	na	2019-05-06	na	C, I	2916	2020-05-26	9
2782	2	1	1	S, C, I	0	na	2018-02-28	17	S, C, I	na	2018-06-17	na	C	na	na	na	na	na	na	na	na	2926	2020-07-28	19
2258	2	1	0	na	0	na	2016-11-28	10	S	2844	2019-08-26	15	S	na	na	na	na	na	na	na	na	2912	2020-05-20	0
2530	2	1	0	na	0	na	2017-07-06	16	S	na	2018-03-27	na	C	na	na	na	na	na	na	na	na	2914	2020-05-26	16
2549	2	1	0	na	0	na	2017-07-20	16	S	na	2012-11-07	na	na	na	na	na	na	na	na	na	na	2893	2020-05-14	0
1009	2	1	1	S	0	na	2015-04-22	17	S	na	2015-10-07	na	S	na	na	na	na	na	na	na	na	na	na	na
2585	1	0	1	S, I	0	na	2017-10-24	17	S	na	na	na	na	na	na	na	na	na	na	na	na	2896	2020-05-18	0
The potential of three whole blood microRNAs to predict outcome and monitor treatment response in sarcoid-bearing equids. Journal of Veterinary Research Communications. Hamza E, Cosandey J, Gerber V, Koch C, Unger L. Corresponding author: Lucia Unger, Swiss Institute of Equine Medicine, Department of Clinical
Veterinary Medicine, Vetsuisse Faculty, University of Bern, Bern, Switzerland, lucia.unger@vetsuisse.unibe.ch
