# Supplementary material for: The potential of three whole blood microRNAs to predict outcome and monitor treatment response in sarcoid-bearing equids
Source: Vet Res Commun. 2022 Apr 28;47(1):87–98. doi: 10.1007/s11259-022-09930-7 (PMC9873782; doi:10.1007/s11259-022-09930-7)
Supplement: Supplementary file 3 — Supplementary file3 (XLSX 13 KB) [file 11259_2022_9930_MOESM3_ESM.xlsx]

## Sheet: Feuil1
Supplementary Table 2: RNA quantity and RNA quality (RIN = RNA integrity number, range: 1 = low quality, 10 = high quality).
Number	RNA Quantity	RNA Quality (RIN)
1013	3.3136	1
1034	16.1956	6.6
1588	19.1576	2.1
1831	2.6038	1
1835	4.9735	7.4
1899	1.7516	1
2057	18.1303	3.7
2105	5.0084	1.7
2111	17.924	8.5
2262	13.2513	2
2263	17.3566	4.4
2270	47.4182	9.7
2275	31.296	3.6
2282	6.1233	3
2525	22.3528	3.3
2526	42.1584	3.1
2553	6.9461	3
2585	8.3282	6.9
2587	11.1615	5.9
2768	9.3393	7.1
2778	2.2081	6.7
2780	9.7921	8.1
2810	4.0355	4.2
2815	14.5988	8
2837	18.5114	2.8
1001	17.5388	2.4
1003	11.7064	6.2
1027	1.073	1.3
1880	4.7776	8
1909	0.1458	1
2060	5.9703	3.9
2313	7.7137	9.4
2314	47.5519	6.8
2769	24.1519	4.2
2782	42.0689	6.5
2836	17.6674	5.7
2841	87.6936	6.5
1871	26.8645	1.6
2258	21.5779	1.5
2273	5.8978	1.5
2352	20.7525	1.8
2357	6.6075	1.4
2530	22.9775	2.3
2548	23.6909	1.6
2549	8.7916	1.3
1009	51.1647	3.3
2566	42.4656	1.2
2061	57.3971	1.9
1593	3.1614	1
1595	25.0094	1.6
2300	24.8104	2.5
2301	3.5223	10
2304	15.683	4.2
2305	0.7382	10
2310	5.4419	2.5
2324	18.8582	2.7
2326	31.6767	6.2
2331	1.8564	5.3
2346	21.3179	3.9
2364	0.1853	1
2365	4.427	7.3
2367	13.2511	4.3
2540	0.1579	1
2544	3.9416	4.6
2558	0.5569	1.9
2579	6.9149	1.5
2788	2.9178	8
2855	6.7582	7.3
2561	67.1735	1.3
2292	34.7054	1.2
2853	59.821	7.3
2858	61.4061	5.6
2851	48.6217	9.5
2334	6.1267	3.7
2368	20.3236	3.9
2363	24.7098	1.6
2856	11.8397	3.4
2366	31.3886	5.3
2536	2.2284	3.7
2371	10.4093	2.8
2323	26.1834	7.5
2933	17.0541	9.4
2337	0.5274	2.2
2557	53.0248	1.9
2930	22.7992	6.8
2927	33.1703	7.4
2578	91.0394	1.2
2369	8.4294	1.8
2333	23.5279	6.3
2329	46.9107	7.4
2345	41.4496	6.4
0001	75.515	9
0002	34.0426	5.7
2945	50.0675	3.2
2298	34.8362	1.8
The potential of three whole blood microRNAs to predict outcome and monitor treatment response in sarcoid-bearing equids. Journal of Veterinary Research Communications. Hamza E, Cosandey J, Gerber V,
Koch C, Unger L. Corresponding author: Lucia Unger, Swiss Institute of Equine Medicine, Department of Clinical Veterinary Medicine, Vetsuisse Faculty, University of Bern, Bern, Switzerland, lucia.unger@vetsuisse.unibe.ch
