# Supplementary material for: The potential of three whole blood microRNAs to predict outcome and monitor treatment response in sarcoid-bearing equids
Source: Vet Res Commun. 2022 Apr 28;47(1):87–98. doi: 10.1007/s11259-022-09930-7 (PMC9873782; doi:10.1007/s11259-022-09930-7)
Supplement: Supplementary file 4 — Supplementary file4 (XLSX 118 KB) [file 11259_2022_9930_MOESM4_ESM.xlsx]

## Sheet: Feuil1
Supplementary Table 3: Raw Cq values of the candidate miRNAs and the exogenous and endogenous controls and 2-ΔΔCq values of the candidate miRNAs
Samples showing one or more outlier data points using Grubb’s test are highlighted in green.
Sample	Target miRNA	Cq	Mean	ΔCq to exogenous control	ΔΔCq to endogenous control	2-ΔΔCq
1013	eca-miR-127	25.5135	25.5376	0.573053	5.11513	0.0288531
	eca-miR-127	25.6875
	eca-miR-127	25.4119
	eca-miR-379	26.6852	26.6742	1.70964	6.25172	0.0131234
	eca-miR-379	26.7416
	eca-miR-379	26.5959
	eca-miR-432	25.759	25.9123	0.947751	5.48983	0.0222534
	eca-miR-432	26.0907
	eca-miR-432	25.8873
	eca-miR-30d	20.3055	20.4225	-4.54208
	eca-miR-30d	20.4795
	eca-miR-30d	20.4826
	cel-miR-39	24.901	24.9646
	cel-miR-39	24.8038
	cel-miR-39	25.1889
1034	eca-miR-127	23.3725	23.3029	0.274194	3.04578	0.121096
	eca-miR-127	23.0526
	eca-miR-127	23.4837
	eca-miR-379	25.3139	25.4115	2.38281	5.15439	0.0280785
	eca-miR-379	25.5325
	eca-miR-379	25.3882
	eca-miR-432	25.651	25.7667	2.73799	5.50958	0.0219508
	eca-miR-432	25.5925
	eca-miR-432	26.0566
	eca-miR-30d	20.8667	20.2571	-2.77159
	eca-miR-30d	19.9467
	eca-miR-30d	19.958
	cel-miR-39	23.0539	23.0287
	cel-miR-39	23.1844
	cel-miR-39	22.8479
1588	eca-miR-127	25.485	25.5898	2.5345	7.05987	0.00749493
	eca-miR-127	25.6015
	eca-miR-127	25.683
	eca-miR-379	26.2604	25.8547	2.79937	7.32474	0.00623782
	eca-miR-379	25.7043
	eca-miR-379	25.5995
	eca-miR-432	25.9483	25.8767	2.82134	7.34671	0.00614357
	eca-miR-432	25.9207
	eca-miR-432	25.7611
	eca-miR-30d	18.3016	18.53	-4.52537
	eca-miR-30d	18.7039
	eca-miR-30d	18.5844
	cel-miR-39	23.1442	23.0554
	cel-miR-39	23.0047
	cel-miR-39	23.0172
1831	eca-miR-127	24.2477	24.4498	0.643625	3.88326	0.0677677
	eca-miR-127	24.3438
	eca-miR-127	24.7578
	eca-miR-379	25.7705	25.7679	1.96173	5.20137	0.027179
	eca-miR-379	25.6864
	eca-miR-379	25.8467
	eca-miR-432	25.6231	25.5236	1.71746	4.9571	0.0321933
	eca-miR-432	25.646
	eca-miR-432	25.3017
	eca-miR-30d	20.7553	20.5665	-3.23963
	eca-miR-30d	20.4426
	eca-miR-30d	20.5016
	cel-miR-39	23.8778	23.8061
	cel-miR-39	23.7678
	cel-miR-39	23.7728
1835	eca-miR-127	27.2603	27.3201	1.59338	3.52047	0.0871432
	eca-miR-127	27.2905
	eca-miR-127	27.4094
	eca-miR-379	26.4935	26.4311	0.704447	2.63154	0.161372
	eca-miR-379	26.3208
	eca-miR-379	26.4791
	eca-miR-432	25.9729	26.1071	0.380379	2.30747	0.202015
	eca-miR-432	26.0879
	eca-miR-432	26.2604
	eca-miR-30d	23.6095	23.7996	-1.92709
	eca-miR-30d	23.8797
	eca-miR-30d	23.9096
	cel-miR-39	25.7662	25.7267
	cel-miR-39	25.7498
	cel-miR-39	25.664
1593	eca-miR-127	27.589	27.5563	-5.13767	5.03883	0.0304202
	eca-miR-127	27.1754
	eca-miR-127	27.9045
	eca-miR-379	26.6751	26.5597	-6.13425	4.04225	0.0606964
	eca-miR-379	26.4498
	eca-miR-379	26.5543
	eca-miR-432	25.2312	25.4111	-7.2829	2.89359	0.134568
	eca-miR-432	25.7255
	eca-miR-432	25.2765
	eca-miR-30d	22.3316	22.5175	-10.1765
	eca-miR-30d	22.5904
	eca-miR-30d	22.6304
	cel-miR-39	32.5869	32.694
	cel-miR-39	31.4331
	cel-miR-39	32.8011
1595	eca-miR-127	20.4838	20.6679	-2.54625	0.0061849	0.995722
	eca-miR-127	20.4227
	eca-miR-127	21.0972
	eca-miR-379	23.1977	23.2401	0.0259031	2.57834	0.167434
	eca-miR-379	23.1134
	eca-miR-379	23.4091
	eca-miR-432	23.7934	23.6697	0.455502	3.00794	0.124314
	eca-miR-432	23.639
	eca-miR-432	23.5767
	eca-miR-30d	20.9152	20.6617	-2.55244
	eca-miR-30d	19.758
	eca-miR-30d	20.4083
	cel-miR-39	23.1101	23.2142
	cel-miR-39	23.3114
	cel-miR-39	23.221
2300	eca-miR-127	28.409	28.7012	2.9785	4.78721	0.0362164
	eca-miR-127	29.202
	eca-miR-127	28.4925
	eca-miR-379	26.2655	26.2875	0.564796	2.3735	0.192976
	eca-miR-379	26.3059
	eca-miR-379	26.291
	eca-miR-432	25.7705	25.8219	0.0992756	1.90798	0.266465
	eca-miR-432	25.9084
	eca-miR-432	25.787
	eca-miR-30d	23.999	23.914	-1.80871
	eca-miR-30d	23.8272
	eca-miR-30d	23.9157
	cel-miR-39	25.5228	25.7227
	cel-miR-39	25.7784
	cel-miR-39	25.8668
2301	eca-miR-127	28.2407	28.4425	-0.694547	1.55934	0.339305
	eca-miR-127	28.6289
	eca-miR-127	28.458
	eca-miR-379	26.3235	26.4359	-2.70112	-0.447226	1.36342
	eca-miR-379	26.3013
	eca-miR-379	26.6831
	eca-miR-432	26.0482	26.1197	-3.01734	-0.763452	1.69755
	eca-miR-432	26.3775
	eca-miR-432	25.9334
	eca-miR-30d	26.9979	26.8832	-2.25389
	eca-miR-30d	26.6458
	eca-miR-30d	27.0058
	cel-miR-39	29.0492	29.1371
	cel-miR-39	28.9544
	cel-miR-39	29.4076
1899	eca-miR-127	27.6991	27.478	2.05015	5.35408	0.0244491
	eca-miR-127	26.9125
	eca-miR-127	27.8223
	eca-miR-379	26.1758	26.3867	0.958848	4.26277	0.0520929
	eca-miR-379	26.6927
	eca-miR-379	26.2915
	eca-miR-432	26.0677	26.0816	0.653725	3.95765	0.064362
	eca-miR-432	26.5309
	eca-miR-432	25.6461
	eca-miR-30d	22.0452	22.1239	-3.30392
	eca-miR-30d	21.8772
	eca-miR-30d	22.4493
	cel-miR-39	24.9434	25.4278
	cel-miR-39	25.456
	cel-miR-39	25.8842
2105	eca-miR-127	28.4492	28.6843	3.39178	5.60406	0.0205593
	eca-miR-127	28.8243
	eca-miR-127	28.7794
	eca-miR-379	26.5324	26.681	1.38852	3.6008	0.0824234
	eca-miR-379	27.1344
	eca-miR-379	26.3764
	eca-miR-432	26.2193	25.8682	0.575706	2.78799	0.144787
	eca-miR-432	25.5945
	eca-miR-432	25.7909
	eca-miR-30d	23.0007	23.0802	-2.21229
	eca-miR-30d	22.8849
	eca-miR-30d	23.3552
	cel-miR-39	25.5558	25.2925
	cel-miR-39	24.9827
	cel-miR-39	25.339
2111	eca-miR-127	26.5041	26.5487	2.71627	4.25075	0.0525286
	eca-miR-127	26.387
	eca-miR-127	26.7549
	eca-miR-379	26.6083	26.5582	2.72582	4.2603	0.0521822
	eca-miR-379	26.5081
	eca-miR-379	Undetermined
	eca-miR-432	25.5541	25.428	1.59556	3.13005	0.114225
	eca-miR-432	25.4396
	eca-miR-432	25.2902
	eca-miR-30d	23.939	22.2979	-1.53448
	eca-miR-30d	22.5995
	eca-miR-30d	21.9963
	cel-miR-39	23.7687	23.8324
	cel-miR-39	23.9611
	cel-miR-39	23.7674
2304	eca-miR-127	27.4533	27.7352	2.67317	4.26552	0.0519938
	eca-miR-127	27.9059
	eca-miR-127	27.8463
	eca-miR-379	26.421	26.4057	1.34374	2.93608	0.130663
	eca-miR-379	26.543
	eca-miR-379	26.2532
	eca-miR-432	26.6353	26.2368	1.17478	2.76713	0.146897
	eca-miR-432	26.078
	eca-miR-432	25.997
	eca-miR-30d	23.3155	23.4696	-1.59234
	eca-miR-30d	23.4719
	eca-miR-30d	23.6215
	cel-miR-39	25.2245	25.062
	cel-miR-39	24.8233
	cel-miR-39	25.1381
2305	eca-miR-127	28.3935	28.3186	2.26035	3.60638	0.0821052
	eca-miR-127	28.2437
	eca-miR-127	29.2927
	eca-miR-379	26.4164	26.3411	0.282865	1.6289	0.323335
	eca-miR-379	26.2522
	eca-miR-379	26.3548
	eca-miR-432	26.4208	26.2948	0.236537	1.58257	0.333887
	eca-miR-432	25.9819
	eca-miR-432	26.4818
	eca-miR-30d	24.6932	24.7122	-1.34603
	eca-miR-30d	24.7714
	eca-miR-30d	24.672
	cel-miR-39	25.9064	26.0583
	cel-miR-39	26.0317
	cel-miR-39	26.2367
2310	eca-miR-127	27.6879	28.0478	2.05769	5.33476	0.0247786
	eca-miR-127	27.8987
	eca-miR-127	28.5568
	eca-miR-379	26.7709	26.8711	0.881	4.15807	0.0560138
	eca-miR-379	27.1315
	eca-miR-379	26.711
	eca-miR-432	25.9087	25.7568	-0.233327	3.04375	0.121267
	eca-miR-432	26.6901
	eca-miR-432	25.6049
	eca-miR-30d	22.6372	22.713	-3.27707
	eca-miR-30d	22.7457
	eca-miR-30d	22.7562
	cel-miR-39	25.8391	25.9901
	cel-miR-39	25.8591
	cel-miR-39	26.2721
2262	eca-miR-127	27.6326	27.3267	1.05483	5.33902	0.0247056
	eca-miR-127	26.8986
	eca-miR-127	27.4488
	eca-miR-379	26.5895	26.7704	0.498524	4.78271	0.0363296
	eca-miR-379	27.6316
	eca-miR-379	26.9513
	eca-miR-432	25.5638	25.8431	-0.428792	3.8554	0.0690892
	eca-miR-432	26.1353
	eca-miR-432	25.8301
	eca-miR-30d	21.649	21.9877	-4.28419
	eca-miR-30d	21.9863
	eca-miR-30d	22.3277
	cel-miR-39	26.3665	26.2719
	cel-miR-39	25.991
	cel-miR-39	26.4581
2263	eca-miR-127	28.0315	28.2192	2.19754	5.01016	0.0310306
	eca-miR-127	28.4447
	eca-miR-127	28.1816
	eca-miR-379	27.262	27.328	1.30635	4.11897	0.0575529
	eca-miR-379	27.5816
	eca-miR-379	27.1405
	eca-miR-432	25.5026	25.6046	-0.417068	2.39555	0.19005
	eca-miR-432	25.4976
	eca-miR-432	25.8136
	eca-miR-30d	24.419	23.2091	-2.81262
	eca-miR-30d	23.2655
	eca-miR-30d	23.1527
	cel-miR-39	26.2222	26.0217
	cel-miR-39	25.9044
	cel-miR-39	25.9385
2270	eca-miR-127	23.8835	24.1328	-0.661121	4.44711	0.0458445
	eca-miR-127	24.2616
	eca-miR-127	24.2533
	eca-miR-379	25.8298	25.759	0.965037	6.07327	0.0148513
	eca-miR-379	25.876
	eca-miR-379	25.5711
	eca-miR-432	25.4284	25.8744	1.08052	6.18875	0.0137089
	eca-miR-432	26.3989
	eca-miR-432	25.796
	eca-miR-30d	19.6933	19.6857	-5.10823
	eca-miR-30d	19.4953
	eca-miR-30d	19.8686
	cel-miR-39	24.9284	24.7939
	cel-miR-39	24.5488
	cel-miR-39	24.9045
2275	eca-miR-127	29.4812	29.4105	4.58468	7.61907	0.00508665
	eca-miR-127	28.4505
	eca-miR-127	29.3398
	eca-miR-379	26.7233	26.6597	1.8339	4.86828	0.0342374
	eca-miR-379	26.8172
	eca-miR-379	26.4385
	eca-miR-432	25.9406	25.8634	1.03763	4.07202	0.0594566
	eca-miR-432	25.8588
	eca-miR-432	25.7909
	eca-miR-30d	21.9129	21.7914	-3.03438
	eca-miR-30d	21.7503
	eca-miR-30d	21.711
	cel-miR-39	24.8343	24.8258
	cel-miR-39	24.8345
	cel-miR-39	24.8086
2057	eca-miR-127	28.2807	27.99	2.98858	7.39358	0.00594716
	eca-miR-127	27.6992
	eca-miR-127	28.8867
	eca-miR-379	26.2359	26.6813	1.67995	6.08495	0.0147315
	eca-miR-379	26.8619
	eca-miR-379	26.9463
	eca-miR-432	25.5596	26.0325	1.03113	5.43613	0.0230974
	eca-miR-432	26.3757
	eca-miR-432	26.1623
	eca-miR-30d	20.4201	20.5964	-4.405
	eca-miR-30d	20.5763
	eca-miR-30d	20.7927
	cel-miR-39	24.6462	25.0014
	cel-miR-39	24.9716
	cel-miR-39	25.3864
2324	eca-miR-127	26.5445	26.5499	1.61395	5.20091	0.0271876
	eca-miR-127	26.926
	eca-miR-127	26.1793
	eca-miR-379	26.1937	26.403	1.46704	5.05399	0.0301021
	eca-miR-379	26.4209
	eca-miR-379	26.5944
	eca-miR-432	25.6095	25.5261	0.590096	4.17705	0.0552818
	eca-miR-432	25.5639
	eca-miR-432	25.4047
	eca-miR-30d	21.2537	21.349	-3.58696
	eca-miR-30d	21.3529
	eca-miR-30d	21.4405
	cel-miR-39	24.9631	24.936
	cel-miR-39	24.7369
	cel-miR-39	25.1079
2326	eca-miR-127	23.0307	23.2904	-1.3887	1.91218	0.265691
	eca-miR-127	23.4651
	eca-miR-127	23.3755
	eca-miR-379	26.444	26.2238	1.54467	4.84555	0.0347812
	eca-miR-379	26.1423
	eca-miR-379	26.0851
	eca-miR-432	25.0017	25.2134	0.534291	3.83517	0.0700645
	eca-miR-432	25.317
	eca-miR-432	25.3216
	eca-miR-30d	22.5358	21.3782	-3.30088
	eca-miR-30d	21.4687
	eca-miR-30d	21.2878
	cel-miR-39	24.5865	24.6791
	cel-miR-39	24.6915
	cel-miR-39	24.7594
2331	eca-miR-127	28.8429	28.6927	1.70845	5.62905	0.0202063
	eca-miR-127	28.9599
	eca-miR-127	28.2755
	eca-miR-379	26.4433	26.4225	-0.561743	3.35886	0.0974726
	eca-miR-379	26.3628
	eca-miR-379	26.4615
	eca-miR-432	25.7567	25.9731	-1.01116	2.90944	0.133098
	eca-miR-432	26.2751
	eca-miR-432	25.8875
	eca-miR-30d	22.7246	23.0637	-3.9206
	eca-miR-30d	23.2965
	eca-miR-30d	23.1699
	cel-miR-39	26.8663	26.9843
	cel-miR-39	26.8556
	cel-miR-39	27.2309
2332	eca-miR-127	27.8472	28.0881	-0.639528	0.105025	0.929789
	eca-miR-127	28.1506
	eca-miR-127	28.2666
	eca-miR-379	26.8847	26.8908	-1.83689	-1.09233	2.13219
	eca-miR-379	27.0327
	eca-miR-379	26.7549
	eca-miR-432	25.8762	26.1464	-2.58124	-1.83669	3.57189
	eca-miR-432	26.006
	eca-miR-432	26.5571
	eca-miR-30d	28.3208	27.9831	-0.744553
	eca-miR-30d	27.8502
	eca-miR-30d	27.7783
	cel-miR-39	28.3544	28.7276
	cel-miR-39	28.9695
	cel-miR-39	28.8591
2339	eca-miR-127	27.5621	27.6178	3.24151	7.27283	0.00646635
	eca-miR-127	27.6429
	eca-miR-127	27.6484
	eca-miR-379	26.7322	26.7806	2.40431	6.43563	0.0115527
	eca-miR-379	26.9038
	eca-miR-379	26.7058
	eca-miR-432	25.6064	25.8937	1.51742	5.54874	0.021363
	eca-miR-432	25.9871
	eca-miR-432	26.0876
	eca-miR-30d	20.2417	20.345	-4.03132
	eca-miR-30d	20.5278
	eca-miR-30d	20.2654
	cel-miR-39	24.3711	24.3763
	cel-miR-39	24.3815
	cel-miR-39	25.4054
2282	eca-miR-127	29.9976	29.7717	1.6896	4.44414	0.0459388
	eca-miR-127	29.472
	eca-miR-127	29.8455
	eca-miR-379	27.2429	27.1109	-0.971208	1.78333	0.290511
	eca-miR-379	27.3427
	eca-miR-379	26.7471
	eca-miR-432	25.8477	26.105	-1.97711	0.777428	0.583406
	eca-miR-432	26.5502
	eca-miR-432	25.9171
	eca-miR-30d	24.8527	25.3276	-2.75454
	eca-miR-30d	25.326
	eca-miR-30d	25.804
	cel-miR-39	28.0383	28.0821
	cel-miR-39	27.856
	cel-miR-39	28.3521
2525	eca-miR-127	26.1644	26.4097	2.01937	4.53584	0.0431099
	eca-miR-127	26.6799
	eca-miR-127	26.3848
	eca-miR-379	27.4296	27.2031	2.81273	5.32919	0.0248745
	eca-miR-379	26.9129
	eca-miR-379	27.2667
	eca-miR-432	26.4081	26.3257	1.9354	4.45186	0.0456936
	eca-miR-432	26.5305
	eca-miR-432	26.0385
	eca-miR-30d	22.2707	21.8739	-2.51646
	eca-miR-30d	21.5108
	eca-miR-30d	21.8401
	cel-miR-39	24.4837	24.3903
	cel-miR-39	24.3377
	cel-miR-39	24.3496
2526	eca-miR-127	26.6952	26.6644	1.66871	7.21289	0.00674069
	eca-miR-127	26.6629
	eca-miR-127	26.635
	eca-miR-379	26.6009	26.6279	1.63221	7.17639	0.0069134
	eca-miR-379	26.543
	eca-miR-379	26.7397
	eca-miR-432	26.4848	26.4087	1.41306	6.95724	0.00804751
	eca-miR-432	26.3675
	eca-miR-432	26.3739
	eca-miR-30d	19.389	19.4515	-5.54418
	eca-miR-30d	19.3994
	eca-miR-30d	19.5661
	cel-miR-39	25.1262	24.9957
	cel-miR-39	24.9934
	cel-miR-39	24.8674
2553	eca-miR-127	28.4251	28.4995	3.62758	6.43204	0.0115814
	eca-miR-127	28.2993
	eca-miR-127	28.7742
	eca-miR-379	26.8302	27.0984	2.22641	5.03087	0.0305885
	eca-miR-379	27.0311
	eca-miR-379	27.4337
	eca-miR-432	26.6019	26.4833	1.61132	4.41578	0.046851
	eca-miR-432	26.5855
	eca-miR-432	26.2624
	eca-miR-30d	22.0289	22.0675	-2.80446
	eca-miR-30d	21.978
	eca-miR-30d	22.1955
	cel-miR-39	25.0083	24.872
	cel-miR-39	24.6404
	cel-miR-39	24.9672
2585	eca-miR-127	26.7081	26.9288	0.454958	5.75777	0.0184815
	eca-miR-127	26.7628
	eca-miR-127	27.3154
	eca-miR-379	26.7879	26.9847	0.510827	5.81364	0.0177795
	eca-miR-379	27.392
	eca-miR-379	26.774
	eca-miR-432	26.147	26.3345	-0.139345	5.16347	0.0279024
	eca-miR-432	26.5024
	eca-miR-432	26.354
	eca-miR-30d	21.0352	21.171	-5.30281
	eca-miR-30d	21.2872
	eca-miR-30d	21.1907
	cel-miR-39	26.4971	26.4738
	cel-miR-39	26.4073
	cel-miR-39	26.5171
2346	eca-miR-127	28.7292	28.8502	4.04425	7.09925	0.0072931
	eca-miR-127	28.681
	eca-miR-127	29.1404
	eca-miR-379	26.8947	27.144	2.33802	5.39302	0.0237979
	eca-miR-379	27.2435
	eca-miR-379	27.2937
	eca-miR-432	26.1334	26.253	1.44701	4.50202	0.0441325
	eca-miR-432	26.2263
	eca-miR-432	26.3992
	eca-miR-30d	20.9849	21.7509	-3.055
	eca-miR-30d	21.4419
	eca-miR-30d	22.06
	cel-miR-39	24.9274	24.8059
	cel-miR-39	24.7034
	cel-miR-39	24.787
2364	eca-miR-127	27.1356	27.3008	1.99793	6.17075	0.013881
	eca-miR-127	27.3997
	eca-miR-127	27.3671
	eca-miR-379	27.2582	27.1269	1.82406	5.99688	0.0156589
	eca-miR-379	27.2837
	eca-miR-379	26.8389
	eca-miR-432	26.4208	26.4031	1.10025	5.27307	0.0258612
	eca-miR-432	26.7135
	eca-miR-432	26.075
	eca-miR-30d	21.6507	21.1301	-4.17282
	eca-miR-30d	20.9121
	eca-miR-30d	20.8274
	cel-miR-39	25.2613	25.3029
	cel-miR-39	25.3693
	cel-miR-39	25.278
2365	eca-miR-127	27.359	26.7935	2.10155	6.34209	0.0123266
	eca-miR-127	26.4394
	eca-miR-127	26.582
	eca-miR-379	26.5718	26.5725	1.88058	6.12111	0.0143669
	eca-miR-379	26.6041
	eca-miR-379	26.5417
	eca-miR-432	25.936	26.1494	1.45743	5.69796	0.0192638
	eca-miR-432	26.3663
	eca-miR-432	26.1458
	eca-miR-30d	20.3798	20.4514	-4.24053
	eca-miR-30d	20.4378
	eca-miR-30d	20.5366
	cel-miR-39	24.6682	24.6919
	cel-miR-39	24.589
	cel-miR-39	24.8186
2587	eca-miR-127	25.7265	26.0428	1.51873	4.98079	0.0316689
	eca-miR-127	26.1801
	eca-miR-127	26.2218
	eca-miR-379	26.6042	26.6698	2.14576	5.60782	0.0205058
	eca-miR-379	26.5993
	eca-miR-379	26.8059
	eca-miR-432	26.27	26.1704	1.64632	5.10838	0.0289884
	eca-miR-432	25.9353
	eca-miR-432	26.3058
	eca-miR-30d	21.2055	21.062	-3.46206
	eca-miR-30d	20.9623
	eca-miR-30d	21.0181
	cel-miR-39	24.4661	24.524
	cel-miR-39	24.5541
	cel-miR-39	24.552
2768	eca-miR-127	26.8283	26.95	2.21492	5.80721	0.017859
	eca-miR-127	27.2091
	eca-miR-127	26.8127
	eca-miR-379	26.4209	26.4611	1.72599	5.31828	0.0250633
	eca-miR-379	26.4126
	eca-miR-379	26.5498
	eca-miR-432	25.9289	26.1739	1.4388	5.03108	0.0305839
	eca-miR-432	26.3642
	eca-miR-432	26.2286
	eca-miR-30d	20.911	21.1428	-3.59229
	eca-miR-30d	21.2421
	eca-miR-30d	21.2754
	cel-miR-39	24.5318	24.7351
	cel-miR-39	24.857
	cel-miR-39	24.8165
2778	eca-miR-127	27.8817	28.166	2.63601	4.77925	0.036417
	eca-miR-127	28.3157
	eca-miR-127	28.3005
	eca-miR-379	26.6376	26.6219	1.09193	3.23516	0.106199
	eca-miR-379	26.418
	eca-miR-379	26.81
	eca-miR-432	25.8032	26.0543	0.524373	2.66761	0.157388
	eca-miR-432	26.4425
	eca-miR-432	25.9172
	eca-miR-30d	23.2624	23.3867	-2.14323
	eca-miR-30d	23.5107
	eca-miR-30d	23.3871
	cel-miR-39	25.4477	25.53
	cel-miR-39	25.4032
	cel-miR-39	25.739
2780	eca-miR-127	24.6431	24.6439	1.02609	2.99934	0.125057
	eca-miR-127	24.7349
	eca-miR-127	24.5536
	eca-miR-379	26.331	26.1673	2.54956	4.52281	0.0435009
	eca-miR-379	26.2523
	eca-miR-379	25.9188
	eca-miR-432	26.107	26.2198	2.60207	4.57532	0.0419461
	eca-miR-432	26.2452
	eca-miR-432	26.3072
	eca-miR-30d	22.0166	21.6445	-1.97325
	eca-miR-30d	21.4898
	eca-miR-30d	21.4271
	cel-miR-39	23.6154	23.6178
	cel-miR-39	23.6534
	cel-miR-39	23.5846
1001	eca-miR-127	22.5751	22.4211	-0.974283	2.73352	0.150359
	eca-miR-127	22.396
	eca-miR-127	22.2922
	eca-miR-379	23.7379	23.9577	0.562333	4.27013	0.0518277
	eca-miR-379	24.2262
	eca-miR-379	23.9091
	eca-miR-432	26.058	26.0772	2.68179	6.38959	0.0119273
	eca-miR-432	26.2406
	eca-miR-432	25.933
	eca-miR-30d	19.5571	19.6876	-3.7078
	eca-miR-30d	19.7657
	eca-miR-30d	19.74
	cel-miR-39	23.3687	23.3954
	cel-miR-39	23.3655
	cel-miR-39	23.4519
1003	eca-miR-127	28.1879	28.0356	3.70423	6.64513	0.00999119
	eca-miR-127	28.0986
	eca-miR-127	27.8202
	eca-miR-379	26.6853	26.8244	2.49304	5.43394	0.0231324
	eca-miR-379	26.7942
	eca-miR-379	26.9936
	eca-miR-432	26.5239	26.5116	2.18027	5.12117	0.0287326
	eca-miR-432	26.5696
	eca-miR-432	26.4412
	eca-miR-30d	21.3645	21.3904	-2.9409
	eca-miR-30d	21.4767
	eca-miR-30d	21.3301
	cel-miR-39	24.3138	24.3313
	cel-miR-39	24.3915
	cel-miR-39	24.2886
1027	eca-miR-127	28.5137	28.5788	2.82531	6.04161	0.0151807
	eca-miR-127	28.788
	eca-miR-127	28.4347
	eca-miR-379	26.4981	26.7035	0.950024	4.16633	0.0556942
	eca-miR-379	26.901
	eca-miR-379	26.7114
	eca-miR-432	26.619	26.5395	0.786084	4.00239	0.0623966
	eca-miR-432	26.6424
	eca-miR-432	26.3573
	eca-miR-30d	22.4456	22.5372	-3.21631
	eca-miR-30d	22.5545
	eca-miR-30d	22.6113
	cel-miR-39	25.5506	25.7535
	cel-miR-39	25.7615
	cel-miR-39	25.9484
2367	eca-miR-127	29.2427	29.0879	3.99252	5.73062	0.0188327
	eca-miR-127	29.3509
	eca-miR-127	28.6702
	eca-miR-379	26.5405	26.6495	1.55412	3.29222	0.102081
	eca-miR-379	26.6164
	eca-miR-379	26.7918
	eca-miR-432	26.1687	26.3615	1.26602	3.00412	0.124643
	eca-miR-432	26.5619
	eca-miR-432	26.3537
	eca-miR-30d	23.2483	23.3573	-1.7381
	eca-miR-30d	23.3146
	eca-miR-30d	23.5091
	cel-miR-39	25.0902	25.0954
	cel-miR-39	25.2292
	cel-miR-39	24.9669
2540	eca-miR-127	28.8122	29.023	2.36549	4.06814	0.0596168
	eca-miR-127	29.0884
	eca-miR-127	29.1685
	eca-miR-379	26.9297	26.8631	0.205547	1.90819	0.266426
	eca-miR-379	26.9611
	eca-miR-379	26.6985
	eca-miR-432	26.2902	26.3329	-0.324693	1.37795	0.384764
	eca-miR-432	26.3719
	eca-miR-432	26.3364
	eca-miR-30d	25.5081	24.9549	-1.70265
	eca-miR-30d	24.6254
	eca-miR-30d	24.7312
	cel-miR-39	26.5966	26.6575
	cel-miR-39	26.7755
	cel-miR-39	26.6005
2544	eca-miR-127	26.4333	26.3369	0.72438	5.35391	0.024452
	eca-miR-127	26.2257
	eca-miR-127	26.3518
	eca-miR-379	26.4338	26.2996	0.687004	5.31653	0.0250937
	eca-miR-379	26.0868
	eca-miR-379	26.3781
	eca-miR-432	25.8909	26.2183	0.605779	5.23531	0.026547
	eca-miR-432	26.3504
	eca-miR-432	26.4137
	eca-miR-30d	20.823	20.983	-4.62953
	eca-miR-30d	21.2298
	eca-miR-30d	20.8963
	cel-miR-39	25.6097	25.6126
	cel-miR-39	25.6502
	cel-miR-39	25.5779
2558	eca-miR-127	27.0033	27.0754	0.408644	5.88899	0.0168747
	eca-miR-127	26.956
	eca-miR-127	27.2669
	eca-miR-379	26.4074	26.4993	-0.167493	5.31285	0.0251577
	eca-miR-379	26.5714
	eca-miR-379	26.5189
	eca-miR-432	26.5066	26.2896	-0.377135	5.10321	0.0290924
	eca-miR-432	26.0068
	eca-miR-432	26.3555
	eca-miR-30d	21.0782	21.1864	-5.48035
	eca-miR-30d	21.4998
	eca-miR-30d	20.9812
	cel-miR-39	26.6601	26.6668
	cel-miR-39	26.5331
	cel-miR-39	26.8071
2579	eca-miR-127	24.1193	24.2609	-0.134251	4.65101	0.0398022
	eca-miR-127	24.3995
	eca-miR-127	24.2639
	eca-miR-379	25.5882	25.6384	1.24321	6.02846	0.0153197
	eca-miR-379	25.6837
	eca-miR-379	25.6432
	eca-miR-432	25.8192	25.8257	1.43053	6.21579	0.0134543
	eca-miR-432	25.6659
	eca-miR-432	25.992
	eca-miR-30d	19.4723	19.6099	-4.78526
	eca-miR-30d	19.7023
	eca-miR-30d	19.6551
	cel-miR-39	24.096	24.3952
	cel-miR-39	24.4975
	cel-miR-39	24.592
2788	eca-miR-127	26.832	26.8169	-0.517974	3.22166	0.107198
	eca-miR-127	26.9893
	eca-miR-127	26.6293
	eca-miR-379	26.3712	26.7206	-0.614209	3.12542	0.114592
	eca-miR-379	26.9365
	eca-miR-379	26.8541
	eca-miR-432	26.1358	26.1165	-1.21838	2.52125	0.174192
	eca-miR-432	26.1966
	eca-miR-432	26.017
	eca-miR-30d	23.4044	23.5952	-3.73963
	eca-miR-30d	23.6473
	eca-miR-30d	23.7339
	cel-miR-39	27.574	27.3348
	cel-miR-39	27.0799
	cel-miR-39	27.3506
2855	eca-miR-127	27.3052	27.3857	2.01202	5.69393	0.0193178
	eca-miR-127	27.5215
	eca-miR-127	27.3303
	eca-miR-379	26.6406	26.7487	1.37501	5.05691	0.0300412
	eca-miR-379	26.8913
	eca-miR-379	26.7141
	eca-miR-432	26.3836	26.3612	0.987525	4.66943	0.0392973
	eca-miR-432	26.4022
	eca-miR-432	26.2977
	eca-miR-30d	22.2925	21.6918	-3.6819
	eca-miR-30d	21.407
	eca-miR-30d	21.3757
	cel-miR-39	25.3288	25.3737
	cel-miR-39	25.3902
	cel-miR-39	25.402
1880	eca-miR-127	27.8639	27.7837	3.3132	4.66467	0.0394271
	eca-miR-127	27.7315
	eca-miR-127	27.7556
	eca-miR-379	26.5523	26.648	2.17746	3.52893	0.0866336
	eca-miR-379	26.5128
	eca-miR-379	26.8787
	eca-miR-432	26.4365	26.4749	2.00438	3.35585	0.0976763
	eca-miR-432	26.7702
	eca-miR-432	26.218
	eca-miR-30d	23.2412	23.119	-1.35147
	eca-miR-30d	22.8299
	eca-miR-30d	23.2859
	cel-miR-39	24.4944	24.4705
	cel-miR-39	24.3459
	cel-miR-39	24.5712
1895	eca-miR-127	28.261	28.0596	4.27739	6.19254	0.0136729
	eca-miR-127	27.817
	eca-miR-127	28.1008
	eca-miR-379	26.6581	26.7068	2.9246	4.83975	0.0349213
	eca-miR-379	26.8786
	eca-miR-379	26.5837
	eca-miR-432	26.5466	26.3984	2.61621	4.53136	0.0432438
	eca-miR-432	26.2405
	eca-miR-432	26.4082
	eca-miR-30d	21.7427	21.8671	-1.91515
	eca-miR-30d	21.841
	eca-miR-30d	22.0174
	cel-miR-39	23.8256	23.7822
	cel-miR-39	23.8551
	cel-miR-39	23.666
1909	eca-miR-127	23.2763	23.228	0.740095	3.77367	0.0731159
	eca-miR-127	23.2007
	eca-miR-127	23.207
	eca-miR-379	24.0981	24.273	1.78509	4.81866	0.0354355
	eca-miR-379	24.3745
	eca-miR-379	24.3464
	eca-miR-432	25.201	25.4128	2.92491	5.95849	0.0160811
	eca-miR-432	25.4823
	eca-miR-432	25.5552
	eca-miR-30d	19.4301	19.4543	-3.03358
	eca-miR-30d	19.43
	eca-miR-30d	19.5029
	cel-miR-39	22.4053	22.4879
	cel-miR-39	22.5696
	cel-miR-39	22.4889
2060	eca-miR-127	27.6027	27.8367	3.69714	8.25323	0.00327741
	eca-miR-127	27.7322
	eca-miR-127	28.1753
	eca-miR-379	26.5693	26.6506	2.51106	7.06714	0.00745725
	eca-miR-379	26.5678
	eca-miR-379	26.8149
	eca-miR-432	26.3055	26.204	2.06442	6.62051	0.0101632
	eca-miR-432	25.7934
	eca-miR-432	26.5131
	eca-miR-30d	19.3361	19.5835	-4.55608
	eca-miR-30d	19.7207
	eca-miR-30d	19.6937
	cel-miR-39	23.9253	24.1396
	cel-miR-39	24.2371
	cel-miR-39	24.2564
2313	eca-miR-127	28.144	27.9746	3.54874	6.09401	0.0146393
	eca-miR-127	27.8011
	eca-miR-127	27.9788
	eca-miR-379	26.5363	26.4926	2.06666	4.61193	0.0408949
	eca-miR-379	26.4438
	eca-miR-379	26.4977
	eca-miR-432	26.3999	26.3057	1.87981	4.42508	0.0465498
	eca-miR-432	26.2327
	eca-miR-432	26.2846
	eca-miR-30d	22.3994	21.8806	-2.54527
	eca-miR-30d	21.558
	eca-miR-30d	21.6845
	cel-miR-39	24.2808	24.4259
	cel-miR-39	24.458
	cel-miR-39	24.5389
2314	eca-miR-127	26.7957	27.0686	2.36444	4.67525	0.0391389
	eca-miR-127	27.1188
	eca-miR-127	27.2912
	eca-miR-379	26.3537	26.3829	1.67872	3.98953	0.0629551
	eca-miR-379	26.217
	eca-miR-379	26.5779
	eca-miR-432	25.9419	26.1893	1.48511	3.79592	0.0719971
	eca-miR-432	26.3234
	eca-miR-432	26.3024
	eca-miR-30d	22.3321	22.3933	-2.31081
	eca-miR-30d	22.4183
	eca-miR-30d	22.4296
	cel-miR-39	24.7182	24.7042
	cel-miR-39	24.5626
	cel-miR-39	24.8317
2769	eca-miR-127	27.5563	27.7001	1.28229	6.07569	0.0148264
	eca-miR-127	27.6438
	eca-miR-127	27.9003
	eca-miR-379	26.3661	26.4913	0.0734558	4.86686	0.0342713
	eca-miR-379	26.6056
	eca-miR-379	26.5022
	eca-miR-432	26.602	26.3585	-0.0593243	4.73408	0.0375752
	eca-miR-432	26.0726
	eca-miR-432	26.4009
	eca-miR-30d	21.6362	21.6244	-4.7934
	eca-miR-30d	21.514
	eca-miR-30d	21.7231
	cel-miR-39	26.4823	26.4178
	cel-miR-39	26.2932
	cel-miR-39	26.478
2782	eca-miR-127	26.3209	26.3707	3.65966	6.31955	0.0125207
	eca-miR-127	26.3849
	eca-miR-127	26.4064
	eca-miR-379	26.0685	26.0849	3.37385	6.03374	0.0152638
	eca-miR-379	26.2346
	eca-miR-379	25.9517
	eca-miR-432	26.478	26.4547	3.7436	6.40348	0.011813
	eca-miR-432	26.482
	eca-miR-432	26.404
	eca-miR-30d	19.984	20.0512	-2.65989
	eca-miR-30d	19.9839
	eca-miR-30d	20.1856
	cel-miR-39	22.6698	22.7111
	cel-miR-39	22.8139
	cel-miR-39	22.6496
2561	eca-miR-127	25.9119	26.0941	2.43232	7.90933	0.00415962
	eca-miR-127	26.1571
	eca-miR-127	26.2132
	eca-miR-379	26.4361	26.45	2.78826	8.26527	0.00325017
	eca-miR-379	26.4142
	eca-miR-379	26.4997
	eca-miR-432	26.2466	26.1456	2.48383	7.96084	0.00401374
	eca-miR-432	26.0331
	eca-miR-432	26.157
	eca-miR-30d	18.2566	18.1847	-5.47701
	eca-miR-30d	18.2775
	eca-miR-30d	18.02
	cel-miR-39	23.723	23.6617
	cel-miR-39	23.5593
	cel-miR-39	23.7029
2292	eca-miR-127	24.4515	24.5389	-0.56215	5.31756	0.0250758
	eca-miR-127	24.6909
	eca-miR-127	24.4744
	eca-miR-379	26.157	25.9863	0.885232	6.76494	0.00919496
	eca-miR-379	26.031
	eca-miR-379	25.771
	eca-miR-432	26.1466	25.8997	0.798669	6.67838	0.00976355
	eca-miR-432	25.8238
	eca-miR-432	25.7289
	eca-miR-30d	19.6555	19.2214	-5.87971
	eca-miR-30d	19.1198
	eca-miR-30d	18.8888
	cel-miR-39	24.9398	25.1011
	cel-miR-39	25.2164
	cel-miR-39	25.147
2853	eca-miR-127	28.1332	27.9672	2.46031	5.07086	0.0297522
	eca-miR-127	27.8892
	eca-miR-127	27.8791
	eca-miR-379	26.7017	26.6529	1.14606	3.75661	0.0739856
	eca-miR-379	26.6201
	eca-miR-379	26.6369
	eca-miR-432	26.5607	26.3891	0.882195	3.49275	0.0888339
	eca-miR-432	26.2307
	eca-miR-432	26.3758
	eca-miR-30d	22.9299	22.8963	-2.61055
	eca-miR-30d	22.8976
	eca-miR-30d	22.8614
	cel-miR-39	25.6224	25.5069
	cel-miR-39	25.4369
	cel-miR-39	25.4613
2858	eca-miR-127	28.0668	28.0167	3.53618	5.01941	0.0308323
	eca-miR-127	28.1222
	eca-miR-127	27.8611
	eca-miR-379	26.6707	26.6591	2.17859	3.66182	0.0790102
	eca-miR-379	26.7665
	eca-miR-379	26.5402
	eca-miR-432	26.4065	26.3977	1.91722	3.40044	0.0947031
	eca-miR-432	26.3948
	eca-miR-432	26.392
	eca-miR-30d	22.9012	22.9973	-1.48323
	eca-miR-30d	23.1619
	eca-miR-30d	22.9287
	cel-miR-39	24.4485	24.4805
	cel-miR-39	24.3567
	cel-miR-39	24.6364
2810	eca-miR-127	28.4293	28.2673	2.31465	4.73298	0.0376038
	eca-miR-127	27.9002
	eca-miR-127	28.4724
	eca-miR-379	26.284	26.4965	0.543819	2.96214	0.128324
	eca-miR-379	26.5247
	eca-miR-379	26.6807
	eca-miR-432	26.0283	26.2236	0.270926	2.68925	0.155044
	eca-miR-432	26.5849
	eca-miR-432	26.0576
	eca-miR-30d	23.6418	23.5343	-2.41832
	eca-miR-30d	23.4073
	eca-miR-30d	23.5539
	cel-miR-39	25.7396	25.9527
	cel-miR-39	26.1419
	cel-miR-39	25.9765
2815	eca-miR-127	26.761	27.1807	2.79263	6.72648	0.00944337
	eca-miR-127	27.6042
	eca-miR-127	27.1768
	eca-miR-379	27.362	27.3003	2.91225	6.8461	0.00869197
	eca-miR-379	27.1521
	eca-miR-379	27.3868
	eca-miR-432	26.2148	26.1931	1.80504	5.73888	0.0187251
	eca-miR-432	26.1008
	eca-miR-432	26.2637
	eca-miR-30d	20.4922	20.4542	-3.93385
	eca-miR-30d	20.4568
	eca-miR-30d	20.4136
	cel-miR-39	24.3752	24.3881
	cel-miR-39	24.3174
	cel-miR-39	24.4715
1871	eca-miR-127	23.7913	23.853	0.761974	5.89493	0.0168054
	eca-miR-127	23.9371
	eca-miR-127	23.8307
	eca-miR-379	24.7324	24.6086	1.51758	6.65054	0.00995378
	eca-miR-379	24.4342
	eca-miR-379	24.6592
	eca-miR-432	25.9666	25.867	2.77593	7.90889	0.00416089
	eca-miR-432	25.8372
	eca-miR-432	25.7972
	eca-miR-30d	18.2627	17.9581	-5.13296
	eca-miR-30d	17.7875
	eca-miR-30d	17.824
	cel-miR-39	22.9137	23.091
	cel-miR-39	23.3846
	cel-miR-39	22.9748
2258	eca-miR-127	23.8363	23.8818	0.44534	5.22491	0.026739
	eca-miR-127	23.9231
	eca-miR-127	23.8861
	eca-miR-379	24.6013	24.7376	1.30107	6.08064	0.0147756
	eca-miR-379	24.8473
	eca-miR-379	24.7642
	eca-miR-432	25.7615	25.9479	2.51137	7.29094	0.00638568
	eca-miR-432	26.0613
	eca-miR-432	26.0208
	eca-miR-30d	18.7396	18.6569	-4.77957
	eca-miR-30d	18.674
	eca-miR-30d	18.5572
	cel-miR-39	23.4018	23.4365
	cel-miR-39	23.4722
	cel-miR-39	23.4355
2273	eca-miR-127	26.494	26.5246	2.06211	5.73724	0.0187465
	eca-miR-127	26.5177
	eca-miR-127	26.5621
	eca-miR-379	26.4867	26.4791	2.01663	5.69176	0.0193469
	eca-miR-379	26.5531
	eca-miR-379	26.3976
	eca-miR-432	26.3768	26.324	1.86154	5.53666	0.0215426
	eca-miR-432	26.1938
	eca-miR-432	26.4014
	eca-miR-30d	20.7105	20.7874	-3.67512
	eca-miR-30d	20.8492
	eca-miR-30d	20.8024
	cel-miR-39	24.3963	24.4625
	cel-miR-39	24.4649
	cel-miR-39	24.5262
2352	eca-miR-127	23.5296	23.4447	-0.427986	4.83761	0.0349731
	eca-miR-127	23.3428
	eca-miR-127	23.4617
	eca-miR-379	23.6599	23.7051	-0.167642	5.09795	0.0291987
	eca-miR-379	23.6846
	eca-miR-379	23.7707
	eca-miR-432	25.6018	25.8307	1.95802	7.22362	0.00669075
	eca-miR-432	25.7528
	eca-miR-432	26.1376
	eca-miR-30d	18.6458	18.6071	-5.26559
	eca-miR-30d	18.5859
	eca-miR-30d	18.5897
	cel-miR-39	23.8338	23.8727
	cel-miR-39	23.698
	cel-miR-39	24.0863
2357	eca-miR-127	25.6325	25.965	2.05387	6.46865	0.0112913
	eca-miR-127	25.9194
	eca-miR-127	26.3431
	eca-miR-379	25.65	25.7293	1.8182	6.23298	0.0132949
	eca-miR-379	25.8059
	eca-miR-379	25.7321
	eca-miR-432	25.6556	25.8182	1.90704	6.32182	0.012501
	eca-miR-432	26.1151
	eca-miR-432	25.6838
	eca-miR-30d	19.3571	19.4964	-4.41478
	eca-miR-30d	19.4772
	eca-miR-30d	19.6547
	cel-miR-39	24.0356	23.9111
	cel-miR-39	23.8591
	cel-miR-39	23.8387
2530	eca-miR-127	25.236	25.1506	1.4329	7.04548	0.00757005
	eca-miR-127	25.0744
	eca-miR-127	25.1414
	eca-miR-379	25.379	25.2518	1.53407	7.14665	0.00705738
	eca-miR-379	25.428
	eca-miR-379	24.9482
	eca-miR-432	26.244	26.1533	2.43566	8.04824	0.00377779
	eca-miR-432	26.036
	eca-miR-432	26.1801
	eca-miR-30d	18.4701	18.1051	-5.61258
	eca-miR-30d	17.7588
	eca-miR-30d	18.0865
	cel-miR-39	23.687	23.7177
	cel-miR-39	23.7248
	cel-miR-39	23.7412
2548	eca-miR-127	25.8314	25.7316	2.27449	8.31655	0.00313668
	eca-miR-127	25.6137
	eca-miR-127	25.7498
	eca-miR-379	25.9938	25.8318	2.37462	8.41668	0.00292636
	eca-miR-379	25.6751
	eca-miR-379	25.8264
	eca-miR-432	25.8345	26.2912	2.834	8.87606	0.00212833
	eca-miR-432	26.5464
	eca-miR-432	26.4925
	eca-miR-30d	17.4187	17.4151	-6.04206
	eca-miR-30d	17.315
	eca-miR-30d	17.5116
	cel-miR-39	23.4801	23.4571
	cel-miR-39	23.374
	cel-miR-39	23.5173
2549	eca-miR-127	24.4564	24.5504	-0.285335	4.89313	0.0336527
	eca-miR-127	24.5281
	eca-miR-127	24.6668
	eca-miR-379	25.6805	25.7035	0.867708	6.04618	0.0151328
	eca-miR-379	25.5508
	eca-miR-379	25.8791
	eca-miR-432	25.9868	26.0968	1.26101	6.43948	0.0115219
	eca-miR-432	26.165
	eca-miR-432	26.1386
	eca-miR-30d	19.6386	19.6573	-5.17847
	eca-miR-30d	19.6562
	eca-miR-30d	19.6771
	cel-miR-39	24.7818	24.8358
	cel-miR-39	24.9143
	cel-miR-39	24.8111
2851	eca-miR-127	27.2273	26.982	2.40359	6.38622	0.0119552
	eca-miR-127	26.8936
	eca-miR-127	26.8249
	eca-miR-379	26.4193	26.4787	1.90037	5.883	0.0169449
	eca-miR-379	26.6926
	eca-miR-379	26.3244
	eca-miR-432	26.147	26.3256	1.74728	5.72991	0.0188419
	eca-miR-432	26.3829
	eca-miR-432	26.447
	eca-miR-30d	20.6301	20.5957	-3.98263
	eca-miR-30d	20.5889
	eca-miR-30d	20.5682
	cel-miR-39	24.4863	24.5784
	cel-miR-39	24.6351
	cel-miR-39	24.6137
2334	eca-miR-127	26.6206	26.5024	-0.180145	4.05394	0.0602063
	eca-miR-127	26.4339
	eca-miR-127	26.4526
	eca-miR-379	26.4233	26.4236	-0.258914	3.97517	0.0635849
	eca-miR-379	26.5035
	eca-miR-379	26.344
	eca-miR-432	26.2461	26.3417	-0.340823	3.89326	0.0672994
	eca-miR-432	26.3883
	eca-miR-432	26.3907
	eca-miR-30d	22.3668	22.4484	-4.23409
	eca-miR-30d	22.5459
	eca-miR-30d	22.4326
	cel-miR-39	26.6905	26.6825
	cel-miR-39	26.6415
	cel-miR-39	26.7156
2368	eca-miR-127	27.963	28.2609	1.25443	5.32348	0.0249731
	eca-miR-127	28.4376
	eca-miR-127	28.3822
	eca-miR-379	26.6493	26.6441	-0.362366	3.70668	0.076591
	eca-miR-379	26.7138
	eca-miR-379	26.5693
	eca-miR-432	26.246	26.309	-0.697493	3.37155	0.0966187
	eca-miR-432	26.2719
	eca-miR-432	26.4091
	eca-miR-30d	23.4429	22.9374	-4.06905
	eca-miR-30d	22.6986
	eca-miR-30d	22.6709
	cel-miR-39	27.0373	27.0065
	cel-miR-39	27.0096
	cel-miR-39	26.9726
2363	eca-miR-127	25.9756	26.1003	1.84516	7.96679	0.0039972
	eca-miR-127	26.0135
	eca-miR-127	26.3118
	eca-miR-379	26.438	26.423	2.16788	8.28952	0.00319599
	eca-miR-379	26.3066
	eca-miR-379	26.5245
	eca-miR-432	26.2567	26.2466	1.99148	8.11312	0.00361167
	eca-miR-432	26.3422
	eca-miR-432	26.141
	eca-miR-30d	18.1918	18.1335	-6.12164
	eca-miR-30d	18.128
	eca-miR-30d	18.0807
	cel-miR-39	24.3153	24.2551
	cel-miR-39	24.1271
	cel-miR-39	24.323
2856	eca-miR-127	26.624	26.8296	2.46694	5.92901	0.0164131
	eca-miR-127	26.8154
	eca-miR-127	27.0495
	eca-miR-379	26.5069	26.6655	2.30283	5.7649	0.0183904
	eca-miR-379	26.8222
	eca-miR-379	26.6674
	eca-miR-432	26.5056	26.4532	2.0905	5.55257	0.0213064
	eca-miR-432	26.5244
	eca-miR-432	26.3295
	eca-miR-30d	20.867	20.9006	-3.46207
	eca-miR-30d	20.7566
	eca-miR-30d	21.0782
	cel-miR-39	24.2562	24.3627
	cel-miR-39	24.4131
	cel-miR-39	24.4187
2366	eca-miR-127	28.4335	28.359	5.07456	7.79678	0.00449714
	eca-miR-127	28.0944
	eca-miR-127	28.5491
	eca-miR-379	26.6972	26.7514	3.46693	6.18914	0.0137051
	eca-miR-379	26.7877
	eca-miR-379	26.7693
	eca-miR-432	26.5305	26.353	3.06852	5.79073	0.0180641
	eca-miR-432	26.5423
	eca-miR-432	25.9861
	eca-miR-30d	20.4939	20.5622	-2.72222
	eca-miR-30d	20.6433
	eca-miR-30d	20.5495
	cel-miR-39	23.1529	23.2844
	cel-miR-39	23.3557
	cel-miR-39	23.3447
2880	eca-miR-127	26.3131	26.5516	2.26812	5.71671	0.019015
	eca-miR-127	26.618
	eca-miR-127	26.7238
	eca-miR-379	25.888	26.0727	1.78921	5.23781	0.026501
	eca-miR-379	26.1431
	eca-miR-379	26.1871
	eca-miR-432	25.7279	25.8029	1.51941	4.968	0.0319509
	eca-miR-432	25.6412
	eca-miR-432	26.0397
	eca-miR-30d	20.8672	20.8349	-3.44859
	eca-miR-30d	20.7142
	eca-miR-30d	20.9234
	cel-miR-39	24.2702	24.2835
	cel-miR-39	24.3242
	cel-miR-39	24.2561
2913	eca-miR-127	25.2374	25.3293	2.12974	3.92099	0.0660185
	eca-miR-127	25.5168
	eca-miR-127	25.2336
	eca-miR-379	25.7367	25.7373	2.53774	4.32899	0.049756
	eca-miR-379	25.761
	eca-miR-379	25.7141
	eca-miR-432	26.0998	25.8624	2.6629	4.45415	0.0456214
	eca-miR-432	25.8704
	eca-miR-432	25.617
	eca-miR-30d	21.8478	21.4083	-1.79125
	eca-miR-30d	21.2208
	eca-miR-30d	21.1562
	cel-miR-39	23.1784	23.1995
	cel-miR-39	23.1905
	cel-miR-39	23.2296
2892	eca-miR-127	26.7139	26.6845	3.71519	8.4102	0.00293953
	eca-miR-127	26.79
	eca-miR-127	26.5495
	eca-miR-379	26.0943	26.1118	3.1425	7.8375	0.00437197
	eca-miR-379	25.9924
	eca-miR-379	26.2487
	eca-miR-432	26.2641	26.1505	3.18122	7.87622	0.00425618
	eca-miR-432	26.2361
	eca-miR-432	25.9513
	eca-miR-30d	18.1793	18.2743	-4.695
	eca-miR-30d	18.2036
	eca-miR-30d	18.44
	cel-miR-39	22.9106	22.9693
	cel-miR-39	22.8107
	cel-miR-39	23.1865
2894	eca-miR-127	22.1376	22.023	-0.11627	4.24227	0.0528382
	eca-miR-127	21.9254
	eca-miR-127	22.006
	eca-miR-379	23.394	23.4261	1.28679	5.64534	0.0199795
	eca-miR-379	23.5487
	eca-miR-379	23.3355
	eca-miR-432	25.5333	25.5809	3.44159	7.80013	0.0044867
	eca-miR-432	25.4903
	eca-miR-432	25.719
	eca-miR-30d	17.7513	17.7807	-4.35854
	eca-miR-30d	17.8018
	eca-miR-30d	17.7891
	cel-miR-39	22.1264	22.1393
	cel-miR-39	22.1945
	cel-miR-39	22.0968
2911	eca-miR-127	26.3712	26.3725	2.6465	5.3248	0.0249503
	eca-miR-127	26.1672
	eca-miR-127	26.579
	eca-miR-379	26.3074	26.3944	2.66841	5.34672	0.0245741
	eca-miR-379	26.2582
	eca-miR-379	26.6177
	eca-miR-432	26.4986	26.3017	2.57567	5.25398	0.0262056
	eca-miR-432	26.0956
	eca-miR-432	26.3109
	eca-miR-30d	20.767	21.0477	-2.67831
	eca-miR-30d	21.1619
	eca-miR-30d	21.2142
	cel-miR-39	23.5484	23.726
	cel-miR-39	23.6766
	cel-miR-39	23.9529
2903	eca-miR-127	27.5519	27.3672	3.8876	6.91038	0.00831319
	eca-miR-127	27.5801
	eca-miR-127	26.9696
	eca-miR-379	26.5072	26.4137	2.93411	5.95689	0.016099
	eca-miR-379	26.323
	eca-miR-379	26.4109
	eca-miR-432	25.7031	25.9183	2.43869	5.46148	0.0226951
	eca-miR-432	26.1924
	eca-miR-432	25.8593
	eca-miR-30d	20.4536	20.4568	-3.02278
	eca-miR-30d	20.461
	eca-miR-30d	20.4558
	cel-miR-39	23.6804	23.4796
	cel-miR-39	23.3445
	cel-miR-39	23.4139
2921	eca-miR-127	26.717	26.4565	4.48113	8.86782	0.00214053
	eca-miR-127	26.3576
	eca-miR-127	26.2949
	eca-miR-379	26.5933	26.4264	4.45102	8.83771	0.00218567
	eca-miR-379	26.3921
	eca-miR-379	26.2938
	eca-miR-432	25.7467	25.9704	3.99505	8.38174	0.0029981
	eca-miR-432	26.2132
	eca-miR-432	25.9514
	eca-miR-30d	17.8367	17.5887	-4.38669
	eca-miR-30d	17.4215
	eca-miR-30d	17.5078
	cel-miR-39	21.8947	21.9754
	cel-miR-39	22.1564
	cel-miR-39	21.8751
2918	eca-miR-127	28.0323	27.7703	4.01589	8.05391	0.00376298
	eca-miR-127	27.7134
	eca-miR-127	27.5652
	eca-miR-379	26.7816	26.7093	2.95491	6.99293	0.00785088
	eca-miR-379	26.6766
	eca-miR-379	26.6697
	eca-miR-432	25.9524	26.0368	2.28245	6.32047	0.0125126
	eca-miR-432	26.3079
	eca-miR-432	25.8502
	eca-miR-30d	19.6216	19.7164	-4.03802
	eca-miR-30d	19.5791
	eca-miR-30d	19.9485
	cel-miR-39	23.8419	23.7544
	cel-miR-39	23.5576
	cel-miR-39	23.8637
2905	eca-miR-127	22.2716	22.4434	-1.84909	3.06068	0.119851
	eca-miR-127	22.2683
	eca-miR-127	22.7905
	eca-miR-379	23.5654	23.5121	-0.780426	4.12935	0.0571404
	eca-miR-379	23.4575
	eca-miR-379	23.5134
	eca-miR-432	25.2486	25.1753	0.882774	5.79255	0.0180414
	eca-miR-432	25.036
	eca-miR-432	25.2413
	eca-miR-30d	19.4198	19.3828	-4.90977
	eca-miR-30d	19.545
	eca-miR-30d	19.1835
	cel-miR-39	24.2516	24.2925
	cel-miR-39	24.3101
	cel-miR-39	24.3159
2904	eca-miR-127	26.7946	26.8146	3.41847	6.16834	0.0139042
	eca-miR-127	26.6328
	eca-miR-127	27.0165
	eca-miR-379	26.0173	26.1215	2.72529	5.47515	0.0224809
	eca-miR-379	26.1183
	eca-miR-379	26.2288
	eca-miR-432	26.3561	26.3093	2.91316	5.66303	0.019736
	eca-miR-432	26.3611
	eca-miR-432	26.2108
	eca-miR-30d	20.5531	20.6463	-2.74986
	eca-miR-30d	20.6525
	eca-miR-30d	20.7333
	cel-miR-39	23.289	23.3962
	cel-miR-39	23.5508
	cel-miR-39	23.3487
2888	eca-miR-127	27.0306	27.1536	3.52818	7.06343	0.00747646
	eca-miR-127	27.3812
	eca-miR-127	27.0489
	eca-miR-379	25.8694	25.7379	2.11251	5.64776	0.019946
	eca-miR-379	25.7964
	eca-miR-379	25.5479
	eca-miR-432	25.3804	25.5861	1.96069	5.49594	0.0221593
	eca-miR-432	25.9234
	eca-miR-432	25.4544
	eca-miR-30d	19.9489	20.0901	-3.53525
	eca-miR-30d	20.231
	eca-miR-30d	20.0905
	cel-miR-39	23.6425	23.6254
	cel-miR-39	23.6938
	cel-miR-39	23.5399
2902	eca-miR-127	26.9361	27.031	2.61285	4.13807	0.056796
	eca-miR-127	27.2936
	eca-miR-127	26.8632
	eca-miR-379	25.7227	25.9586	1.54043	3.06565	0.119439
	eca-miR-379	26.2589
	eca-miR-379	25.8941
	eca-miR-432	25.7626	25.7196	1.30147	2.82669	0.140955
	eca-miR-432	26.0551
	eca-miR-432	25.3412
	eca-miR-30d	23.1911	22.8929	-1.52522
	eca-miR-30d	22.7826
	eca-miR-30d	22.7051
	cel-miR-39	24.4821	24.4181
	cel-miR-39	24.3673
	cel-miR-39	24.405
2895	eca-miR-127	27.81	27.485	3.70255	5.96116	0.0160514
	eca-miR-127	27.2673
	eca-miR-127	27.3778
	eca-miR-379	26.0422	25.9202	2.13778	4.39639	0.0474847
	eca-miR-379	25.8763
	eca-miR-379	25.8422
	eca-miR-432	25.5863	25.6177	1.83529	4.0939	0.0585615
	eca-miR-432	25.6466
	eca-miR-432	25.6204
	eca-miR-30d	21.4075	21.5238	-2.25861
	eca-miR-30d	21.6209
	eca-miR-30d	21.543
	cel-miR-39	23.7786	23.7825
	cel-miR-39	23.7609
	cel-miR-39	23.8078
2917	eca-miR-127	21.0088	21.0214	-1.30989	2.87294	0.136508
	eca-miR-127	20.972
	eca-miR-127	21.0833
	eca-miR-379	22.7449	22.6385	0.307275	4.4901	0.0444984
	eca-miR-379	22.5625
	eca-miR-379	22.6082
	eca-miR-432	24.5413	24.7032	2.37198	6.5548	0.0106367
	eca-miR-432	24.6806
	eca-miR-432	24.8878
	eca-miR-30d	18.1343	18.1484	-4.18283
	eca-miR-30d	18.3216
	eca-miR-30d	17.9893
	cel-miR-39	22.0333	22.3313
	cel-miR-39	22.5498
	cel-miR-39	22.4107
2882	eca-miR-127	27.6719	27.9007	4.09563	7.62321	0.00507208
	eca-miR-127	27.8519
	eca-miR-127	28.1783
	eca-miR-379	25.756	25.8212	2.01613	5.54371	0.0214376
	eca-miR-379	25.7689
	eca-miR-379	25.9387
	eca-miR-432	26.1766	25.9344	2.12932	5.6569	0.01982
	eca-miR-432	25.9118
	eca-miR-432	25.7147
	eca-miR-30d	20.1306	20.2775	-3.52758
	eca-miR-30d	20.408
	eca-miR-30d	20.2939
	cel-miR-39	23.8345	23.8051
	cel-miR-39	23.7759
	cel-miR-39	23.8048
2884	eca-miR-127	26.7364	26.9741	4.36363	7.68666	0.00485382
	eca-miR-127	27.4051
	eca-miR-127	26.7809
	eca-miR-379	25.9276	25.7597	3.14919	6.47222	0.0112633
	eca-miR-379	25.5391
	eca-miR-379	25.8123
	eca-miR-432	25.317	25.5981	2.9876	6.31063	0.0125983
	eca-miR-432	25.4728
	eca-miR-432	26.0044
	eca-miR-30d	19.57	19.2875	-3.32303
	eca-miR-30d	18.8005
	eca-miR-30d	19.4919
	cel-miR-39	22.8033	22.6105
	cel-miR-39	22.4168
	cel-miR-39	22.6113
2885	eca-miR-127	26.334	26.3402	3.62512	3.76831	0.0733879
	eca-miR-127	26.6295
	eca-miR-127	26.0572
	eca-miR-379	25.4379	25.6737	2.95857	3.10176	0.116487
	eca-miR-379	25.8193
	eca-miR-379	25.7639
	eca-miR-432	25.5759	25.4744	2.75932	2.90251	0.133739
	eca-miR-432	25.5198
	eca-miR-432	25.3276
	eca-miR-30d	22.8462	22.5719	-0.143188
	eca-miR-30d	22.4822
	eca-miR-30d	22.3874
	cel-miR-39	22.6346	22.7151
	cel-miR-39	22.7976
	cel-miR-39	22.7132
2889	eca-miR-127	27.7879	28.0688	7.31255	7.59781	0.00516216
	eca-miR-127	28.0425
	eca-miR-127	28.376
	eca-miR-379	25.8267	25.7254	4.96911	5.25437	0.0261986
	eca-miR-379	25.5808
	eca-miR-379	25.7687
	eca-miR-432	25.6009	25.6978	4.9415	5.22676	0.0267048
	eca-miR-432	25.8711
	eca-miR-432	25.6213
	eca-miR-30d	20.4947	20.471	-0.285261
	eca-miR-30d	20.35
	eca-miR-30d	20.5683
	cel-miR-39	20.7057	20.7563
	cel-miR-39	20.6852
	cel-miR-39	20.8779
2915	eca-miR-127	23.5192	23.3844	2.83284	5.77437	0.0182702
	eca-miR-127	22.9709
	eca-miR-127	23.663
	eca-miR-379	24.5057	24.4922	3.94068	6.8822	0.00847719
	eca-miR-379	24.317
	eca-miR-379	24.6539
	eca-miR-432	25.5474	25.4911	4.93954	7.88107	0.00424192
	eca-miR-432	25.4883
	eca-miR-432	25.4375
	eca-miR-30d	17.4473	17.61	-2.94152
	eca-miR-30d	17.7923
	eca-miR-30d	17.5904
	cel-miR-39	20.4482	20.5515
	cel-miR-39	20.7368
	cel-miR-39	20.4696
2886	eca-miR-127	27.8231	27.9335	6.61689	7.78353	0.00453862
	eca-miR-127	27.7688
	eca-miR-127	28.2085
	eca-miR-379	25.8963	25.9103	4.59375	5.76039	0.018448
	eca-miR-379	25.8804
	eca-miR-379	25.9543
	eca-miR-432	25.4361	25.6996	4.38299	5.54964	0.0213497
	eca-miR-432	25.67
	eca-miR-432	25.9927
	eca-miR-30d	20.0174	20.1499	-1.16664
	eca-miR-30d	20.1872
	eca-miR-30d	20.2452
	cel-miR-39	21.2142	21.3166
	cel-miR-39	21.3853
	cel-miR-39	21.3503
2930	eca-miR-127	24.0241	24.1114	2.86555	5.82325	0.0176615
	eca-miR-127	24.0763
	eca-miR-127	24.2338
	eca-miR-379	24.9161	24.7416	3.49576	6.45346	0.0114108
	eca-miR-379	24.6803
	eca-miR-379	24.6285
	eca-miR-432	25.314	25.6624	4.41653	7.37423	0.00602748
	eca-miR-432	25.8098
	eca-miR-432	25.8634
	eca-miR-30d	18.1134	18.2882	-2.9577
	eca-miR-30d	18.2466
	eca-miR-30d	18.5045
	cel-miR-39	21.3043	21.2459
	cel-miR-39	21.3027
	cel-miR-39	21.1305
2898	eca-miR-127	25.5551	25.6561	4.94553	6.2475	0.0131618
	eca-miR-127	25.796
	eca-miR-127	25.6171
	eca-miR-379	25.3232	25.4329	4.72238	6.02434	0.0153636
	eca-miR-379	25.4979
	eca-miR-379	25.4776
	eca-miR-432	25.9876	25.9268	5.21628	6.51824	0.0109097
	eca-miR-432	25.6228
	eca-miR-432	26.17
	eca-miR-30d	20.4814	19.4086	-1.30197
	eca-miR-30d	19.3819
	eca-miR-30d	19.4352
	cel-miR-39	20.7015	20.7105
	cel-miR-39	20.7668
	cel-miR-39	20.6633
2897	eca-miR-127	25.104	25.0098	4.3855	7.75205	0.00463874
	eca-miR-127	25.0744
	eca-miR-127	24.8509
	eca-miR-379	24.7675	24.942	4.31779	7.68434	0.00486165
	eca-miR-379	25.2101
	eca-miR-379	24.8485
	eca-miR-432	26.2351	26.143	5.51875	8.8853	0.00211475
	eca-miR-432	26.0783
	eca-miR-432	26.1157
	eca-miR-30d	17.2128	17.2577	-3.36655
	eca-miR-30d	17.3705
	eca-miR-30d	17.1899
	cel-miR-39	20.793	20.6243
	cel-miR-39	20.4238
	cel-miR-39	20.6559
2887	eca-miR-127	24.776	25.1982	4.7915	6.10915	0.0144865
	eca-miR-127	25.3243
	eca-miR-127	25.4943
	eca-miR-379	25.7483	25.7903	5.38363	6.70129	0.00960974
	eca-miR-379	25.8193
	eca-miR-379	25.8034
	eca-miR-432	26.4132	26.2516	5.84491	7.16256	0.00698
	eca-miR-432	26.1531
	eca-miR-432	26.1885
	eca-miR-30d	18.8215	19.089	-1.31765
	eca-miR-30d	19.2304
	eca-miR-30d	19.2152
	cel-miR-39	20.5537	20.4067
	cel-miR-39	20.379
	cel-miR-39	20.2875
2883	eca-miR-127	26.5277	26.3985	4.4992	5.22236	0.0267863
	eca-miR-127	26.2836
	eca-miR-127	26.3841
	eca-miR-379	25.9534	26.1001	4.20087	4.92403	0.0329396
	eca-miR-379	26.1029
	eca-miR-379	26.2441
	eca-miR-432	26.0409	26.1586	4.25929	4.98246	0.0316323
	eca-miR-432	26.0813
	eca-miR-432	26.3535
	eca-miR-30d	21.264	21.1761	-0.723163
	eca-miR-30d	20.9062
	eca-miR-30d	21.3581
	cel-miR-39	21.9212	21.8993
	cel-miR-39	21.8362
	cel-miR-39	21.9404
2916	eca-miR-127	26.8928	26.792	6.1774	8.12158	0.00359055
	eca-miR-127	26.9597
	eca-miR-127	26.5237
	eca-miR-379	25.8712	25.7165	5.10187	7.04604	0.00756711
	eca-miR-379	25.4866
	eca-miR-379	25.7917
	eca-miR-432	25.692	25.951	5.33639	7.28056	0.0064318
	eca-miR-432	26.1576
	eca-miR-432	26.0035
	eca-miR-30d	18.8408	18.6705	-1.94418
	eca-miR-30d	18.5547
	eca-miR-30d	18.6159
	cel-miR-39	20.3129	20.6146
	cel-miR-39	20.8775
	cel-miR-39	20.6535
2933	eca-miR-127	25.6553	25.859	4.78412	5.42815	0.0232255
	eca-miR-127	25.8117
	eca-miR-127	26.1099
	eca-miR-379	25.8064	25.8554	4.78055	5.42458	0.023283
	eca-miR-379	25.9576
	eca-miR-379	25.8022
	eca-miR-432	25.8401	25.8509	4.77599	5.42002	0.0233567
	eca-miR-432	25.9555
	eca-miR-432	25.757
	eca-miR-30d	21.3808	20.4308	-0.644027
	eca-miR-30d	20.3599
	eca-miR-30d	20.5018
	cel-miR-39	20.9789	21.0749
	cel-miR-39	21.1069
	cel-miR-39	21.1388
2881	eca-miR-127	22.9846	23.2942	2.45316	5.32257	0.0249889
	eca-miR-127	23.671
	eca-miR-127	23.2271
	eca-miR-379	23.3308	23.4893	2.64818	5.51759	0.0218293
	eca-miR-379	23.5849
	eca-miR-379	23.5521
	eca-miR-432	25.4556	25.533	4.69189	7.56129	0.0052945
	eca-miR-432	25.5932
	eca-miR-432	25.5501
	eca-miR-30d	17.9678	17.9717	-2.8694
	eca-miR-30d	17.682
	eca-miR-30d	18.2652
	cel-miR-39	20.8411	20.8411
	cel-miR-39	20.745
	cel-miR-39	20.9372
2912	eca-miR-127	22.9145	23.0603	1.92074	4.25407	0.0524078
	eca-miR-127	22.8132
	eca-miR-127	23.4532
	eca-miR-379	23.9629	23.9923	2.85276	5.1861	0.0274681
	eca-miR-379	23.7198
	eca-miR-379	24.2943
	eca-miR-432	25.9503	25.8418	4.70226	7.03559	0.00762212
	eca-miR-432	25.7267
	eca-miR-432	25.8485
	eca-miR-30d	18.5682	18.8062	-2.33333
	eca-miR-30d	18.6668
	eca-miR-30d	19.1836
	cel-miR-39	21.1412	21.1395
	cel-miR-39	20.9695
	cel-miR-39	21.3079
2906	eca-miR-127	20.916	20.8177	-2.83192	-2.81639	7.04397
	eca-miR-127	20.5672
	eca-miR-127	20.9698
	eca-miR-379	23.9359	23.8528	0.203203	0.218735	0.859318
	eca-miR-379	23.8204
	eca-miR-379	23.8021
	eca-miR-432	25.3449	25.339	1.68941	1.70494	0.306733
	eca-miR-432	25.2654
	eca-miR-432	25.4067
	eca-miR-30d	23.4339	23.6341	-0.0155322
	eca-miR-30d	23.5786
	eca-miR-30d	23.8897
	cel-miR-39	23.619	23.6496
	cel-miR-39	23.5652
	cel-miR-39	23.7646
2900	eca-miR-127	25.2468	25.2759	4.15917	7.29556	0.00636529
	eca-miR-127	25.2869
	eca-miR-127	25.2939
	eca-miR-379	25.2109	25.3513	4.23464	7.37103	0.00604087
	eca-miR-379	25.1969
	eca-miR-379	25.6463
	eca-miR-432	25.5941	25.763	4.64631	7.7827	0.00454124
	eca-miR-432	25.7621
	eca-miR-432	25.9329
	eca-miR-30d	17.9413	17.9803	-3.13639
	eca-miR-30d	17.9275
	eca-miR-30d	18.0721
	cel-miR-39	21.1069	21.1167
	cel-miR-39	21.019
	cel-miR-39	21.2242
2914	eca-miR-127	23.6926	23.627	3.20838	6.42091	0.0116711
	eca-miR-127	23.7306
	eca-miR-127	23.4577
	eca-miR-379	24.8239	24.6649	4.24629	7.45882	0.00568423
	eca-miR-379	24.648
	eca-miR-379	24.5228
	eca-miR-432	25.8491	25.8034	5.38481	8.59734	0.00258192
	eca-miR-432	25.7437
	eca-miR-432	25.8175
	eca-miR-30d	18.2221	17.2061	-3.21253
	eca-miR-30d	17.2946
	eca-miR-30d	17.1176
	cel-miR-39	20.6601	20.4186
	cel-miR-39	20.3666
	cel-miR-39	20.2291
2896	eca-miR-127	24.4059	24.4707	3.41567	6.82084	0.00884551
	eca-miR-127	24.4536
	eca-miR-127	24.5525
	eca-miR-379	25.5331	25.3855	4.33052	7.73569	0.00469164
	eca-miR-379	25.2153
	eca-miR-379	25.4081
	eca-miR-432	25.8172	25.9354	4.88041	8.28558	0.00320473
	eca-miR-432	26.0168
	eca-miR-432	25.9722
	eca-miR-30d	17.5203	17.6498	-3.40517
	eca-miR-30d	17.5568
	eca-miR-30d	17.8723
	cel-miR-39	21.1181	21.055
	cel-miR-39	20.9205
	cel-miR-39	21.1265
2901	eca-miR-127	25.5558	25.5659	3.67095	5.15678	0.028032
	eca-miR-127	25.6489
	eca-miR-127	25.4931
	eca-miR-379	25.7034	25.9408	4.04581	5.53164	0.0216177
	eca-miR-379	25.9914
	eca-miR-379	26.1276
	eca-miR-432	25.8278	25.9306	4.03562	5.52145	0.021771
	eca-miR-432	26.2597
	eca-miR-432	25.7044
	eca-miR-30d	20.3676	20.4092	-1.48583
	eca-miR-30d	20.4768
	eca-miR-30d	20.3831
	cel-miR-39	22.1098	21.895
	cel-miR-39	21.7686
	cel-miR-39	21.8066
2920	eca-miR-127	25.3581	25.2024	4.38821	6.49527	0.0110848
	eca-miR-127	24.9507
	eca-miR-127	25.2983
	eca-miR-379	25.6591	25.6561	4.84198	6.94904	0.00809338
	eca-miR-379	25.7421
	eca-miR-379	25.5672
	eca-miR-432	26.3933	26.2005	5.38631	7.49337	0.00554971
	eca-miR-432	25.9145
	eca-miR-432	26.2936
	eca-miR-30d	18.5631	18.7071	-2.10706
	eca-miR-30d	18.7494
	eca-miR-30d	18.8087
	cel-miR-39	20.9484	20.8142
	cel-miR-39	20.7796
	cel-miR-39	20.7146
2899	eca-miR-127	25.6583	25.8211	4.60208	6.40172	0.0118274
	eca-miR-127	25.7836
	eca-miR-127	26.0213
	eca-miR-379	25.9661	25.7356	4.51657	6.31622	0.0125495
	eca-miR-379	25.4878
	eca-miR-379	25.7528
	eca-miR-432	26.0213	26.0081	4.78914	6.58878	0.0103891
	eca-miR-432	25.8675
	eca-miR-432	26.1356
	eca-miR-30d	19.4443	19.4193	-1.79965
	eca-miR-30d	19.4229
	eca-miR-30d	19.3909
	cel-miR-39	21.2776	21.219
	cel-miR-39	21.394
	cel-miR-39	20.9853
2919	eca-miR-127	24.6876	24.6406	2.41354	4.10861	0.0579674
	eca-miR-127	24.8073
	eca-miR-127	24.4269
	eca-miR-379	25.454	25.4294	3.2023	4.89738	0.0335539
	eca-miR-379	25.5411
	eca-miR-379	25.2929
	eca-miR-432	26.3647	26.0747	3.84761	5.54269	0.0214528
	eca-miR-432	25.7524
	eca-miR-432	26.1069
	eca-miR-30d	21.6397	20.532	-1.69508
	eca-miR-30d	20.4592
	eca-miR-30d	20.6048
	cel-miR-39	22.3617	22.2271
	cel-miR-39	22.0752
	cel-miR-39	22.2443
2923	eca-miR-127	27.5514	27.3116	6.56934	7.51288	0.00547516
	eca-miR-127	27.1488
	eca-miR-127	27.2344
	eca-miR-379	26.3019	26.2614	5.51923	6.46277	0.0113374
	eca-miR-379	26.1479
	eca-miR-379	26.3345
	eca-miR-432	25.8452	26.0347	5.29244	6.23598	0.0132673
	eca-miR-432	26.3015
	eca-miR-432	25.9573
	eca-miR-30d	19.7048	19.7987	-0.943541
	eca-miR-30d	19.5823
	eca-miR-30d	20.1089
	cel-miR-39	20.8411	20.7422
	cel-miR-39	20.661
	cel-miR-39	20.7246
2922	eca-miR-127	26.7057	26.5641	5.49268	7.0458	0.0075684
	eca-miR-127	26.543
	eca-miR-127	26.4435
	eca-miR-379	25.6718	25.9127	4.84135	6.39446	0.0118871
	eca-miR-379	25.9252
	eca-miR-379	26.1412
	eca-miR-432	25.9789	25.922	4.85057	6.40368	0.0118114
	eca-miR-432	25.9152
	eca-miR-432	25.8718
	eca-miR-30d	19.4919	19.5183	-1.55311
	eca-miR-30d	19.4033
	eca-miR-30d	19.6597
	cel-miR-39	20.9248	21.0714
	cel-miR-39	20.9723
	cel-miR-39	21.3171
1009	eca-miR-127	23.9351	23.9653	3.80727	5.72509	0.0189049
	eca-miR-127	23.8977
	eca-miR-127	24.063
	eca-miR-379	24.5857	24.5183	4.3603	6.27812	0.0128854
	eca-miR-379	24.3946
	eca-miR-379	24.5745
	eca-miR-432	25.7039	25.6434	5.48545	7.40326	0.00590739
	eca-miR-432	25.5055
	eca-miR-432	25.7208
	eca-miR-30d	18.2676	18.2402	-1.91782
	eca-miR-30d	18.2794
	eca-miR-30d	18.1735
	cel-miR-39	20.1323	20.158
	cel-miR-39	20.1315
	cel-miR-39	20.2101
2566	eca-miR-127	22.7415	23.0118	2.60477	4.72804	0.0377327
	eca-miR-127	23.2966
	eca-miR-127	22.9974
	eca-miR-379	24.2169	23.9756	3.5686	5.69187	0.0193454
	eca-miR-379	23.8958
	eca-miR-379	23.8143
	eca-miR-432	25.367	25.4558	5.04873	7.17199	0.0069345
	eca-miR-432	25.4372
	eca-miR-432	25.5631
	eca-miR-30d	17.9356	18.2838	-2.12327
	eca-miR-30d	18.4194
	eca-miR-30d	18.4964
	cel-miR-39	20.9474	20.407
	cel-miR-39	19.8815
	cel-miR-39	20.3922
2061	eca-miR-127	25.4435	25.4084	4.8818	7.51894	0.00545222
	eca-miR-127	25.2351
	eca-miR-127	25.5467
	eca-miR-379	25.5085	25.5849	5.05828	7.69542	0.00482445
	eca-miR-379	25.5332
	eca-miR-379	25.7131
	eca-miR-432	25.9349	25.85	5.32336	7.9605	0.00401467
	eca-miR-432	25.7923
	eca-miR-432	25.8228
	eca-miR-30d	18.9056	17.8895	-2.63714
	eca-miR-30d	17.8731
	eca-miR-30d	17.9059
	cel-miR-39	20.4972	20.5266
	cel-miR-39	20.6719
	cel-miR-39	20.4107
2536	eca-miR-127	27.5905	27.5697	3.57952	4.02926	0.0612453
	eca-miR-127	27.4173
	eca-miR-127	27.7013
	eca-miR-379	25.8065	25.9596	1.96943	2.41916	0.186965
	eca-miR-379	25.9476
	eca-miR-379	26.1246
	eca-miR-432	25.9017	26.1558	2.16566	2.6154	0.163187
	eca-miR-432	26.1779
	eca-miR-432	26.3878
	eca-miR-30d	23.323	23.5404	-0.449737
	eca-miR-30d	23.5688
	eca-miR-30d	23.7294
	cel-miR-39	24.1826	23.9901
	cel-miR-39	23.6242
	cel-miR-39	24.1637
2371	eca-miR-127	26.7548	27.0388	4.32911	5.96195	0.0160426
	eca-miR-127	27.2197
	eca-miR-127	27.1418
	eca-miR-379	25.7601	26.0257	3.31599	4.94882	0.0323784
	eca-miR-379	25.9568
	eca-miR-379	26.3601
	eca-miR-432	26.3065	26.0895	3.37983	5.01266	0.030977
	eca-miR-432	25.9017
	eca-miR-432	26.0603
	eca-miR-30d	21.3561	21.0768	-1.63283
	eca-miR-30d	20.9356
	eca-miR-30d	20.9388
	cel-miR-39	22.5892	22.7097
	cel-miR-39	22.6711
	cel-miR-39	22.8687
2323	eca-miR-127	21.1689	21.1281	-1.39669	-0.497139	1.41141
	eca-miR-127	20.906
	eca-miR-127	21.3093
	eca-miR-379	24.1614	24.2654	1.74066	2.64021	0.160405
	eca-miR-379	24.3585
	eca-miR-379	24.2764
	eca-miR-432	25.2407	25.1731	2.64831	3.54786	0.0855042
	eca-miR-432	25.0015
	eca-miR-432	25.2771
	eca-miR-30d	21.8496	21.6252	-0.899549
	eca-miR-30d	21.4979
	eca-miR-30d	21.5282
	cel-miR-39	22.4597	22.5248
	cel-miR-39	22.4317
	cel-miR-39	22.6829
2879	eca-miR-127	28.5284	28.7024	3.30345	3.32786	0.0995895
	eca-miR-127	28.7351
	eca-miR-127	28.8438
	eca-miR-379	26.0038	26.1374	0.738464	0.762877	0.58932
	eca-miR-379	26.1488
	eca-miR-379	26.2597
	eca-miR-432	26.1063	26.256	0.85697	0.881383	0.542847
	eca-miR-432	26.2393
	eca-miR-432	26.4223
	eca-miR-30d	25.4329	25.3746	-0.0244134
	eca-miR-30d	25.2691
	eca-miR-30d	25.4217
	cel-miR-39	25.8346	25.399
	cel-miR-39	25.2947
	cel-miR-39	25.0676
2926	eca-miR-127	24.9509	25.2567	3.71395	5.81888	0.0177151
	eca-miR-127	25.4251
	eca-miR-127	25.3942
	eca-miR-379	25.8032	25.9275	4.38465	6.48958	0.0111287
	eca-miR-379	24.9796
	eca-miR-379	26.0517
	eca-miR-432	25.9714	25.8441	4.30129	6.40622	0.0117906
	eca-miR-432	25.6012
	eca-miR-432	25.9596
	eca-miR-30d	20.8628	19.4379	-2.10493
	eca-miR-30d	19.46
	eca-miR-30d	19.4158
	cel-miR-39	21.5051	21.5428
	cel-miR-39	21.5265
	cel-miR-39	21.5968
2578	eca-miR-127	25.5262	25.7052	3.59589	3.86237	0.0687562
	eca-miR-127	25.9551
	eca-miR-127	25.6344
	eca-miR-379	25.9515	25.8654	3.7561	4.02257	0.0615297
	eca-miR-379	25.76
	eca-miR-379	25.8848
	eca-miR-432	25.6148	25.61	3.50064	3.76711	0.0734491
	eca-miR-432	25.7636
	eca-miR-432	25.4516
	eca-miR-30d	21.9453	21.8429	-0.266476
	eca-miR-30d	22.0677
	eca-miR-30d	21.5156
	cel-miR-39	22.2886	22.1093
	cel-miR-39	21.807
	cel-miR-39	22.2325
2890	eca-miR-127	26.435	26.6034	2.73099	4.89583	0.0335899
	eca-miR-127	26.4901
	eca-miR-127	26.885
	eca-miR-379	26.046	25.906	2.03366	4.1985	0.054466
	eca-miR-379	25.7904
	eca-miR-379	25.8817
	eca-miR-432	25.8363	26.0376	2.16518	4.33003	0.0497201
	eca-miR-432	26.0846
	eca-miR-432	26.1918
	eca-miR-30d	21.643	21.7075	-2.16484
	eca-miR-30d	21.7839
	eca-miR-30d	21.6956
	cel-miR-39	23.751	23.8724
	cel-miR-39	23.8614
	cel-miR-39	24.0047
2893	eca-miR-127	24.4774	24.611	1.49341	3.14713	0.112881
	eca-miR-127	24.7287
	eca-miR-127	24.627
	eca-miR-379	25.476	25.6215	2.50393	4.15765	0.0560303
	eca-miR-379	25.6543
	eca-miR-379	25.7344
	eca-miR-432	25.8744	25.9405	2.82294	4.47666	0.044915
	eca-miR-432	25.8173
	eca-miR-432	26.1299
	eca-miR-30d	21.2438	21.4639	-1.65372
	eca-miR-30d	21.6376
	eca-miR-30d	21.5102
	cel-miR-39	22.9397	23.1176
	cel-miR-39	23.2029
	cel-miR-39	23.2102
2837	eca-miR-127	23.6083	24.836	2.76036	4.75171	0.0371187
	eca-miR-127	24.8058
	eca-miR-127	24.8661
	eca-miR-379	25.1863	25.346	3.27039	5.26175	0.0260649
	eca-miR-379	23.9756
	eca-miR-379	25.5058
	eca-miR-432	25.9318	24.9693	2.89365	4.88501	0.0338428
	eca-miR-432	25.1625
	eca-miR-432	24.776
	eca-miR-30d	20.3251	20.0843	-1.99136
	eca-miR-30d	20.0461
	eca-miR-30d	19.8816
	cel-miR-39	21.4237	22.0756
	cel-miR-39	21.6764
	cel-miR-39	23.1268
2937	eca-miR-127	24.3074	24.5497	2.81132	4.08151	0.0590669
	eca-miR-127	24.6222
	eca-miR-127	24.7196
	eca-miR-379	24.7341	24.8621	3.12371	4.3939	0.0475668
	eca-miR-379	24.5704
	eca-miR-379	25.2817
	eca-miR-432	25.6976	25.8971	4.15874	5.42894	0.0232128
	eca-miR-432	25.6632
	eca-miR-432	26.3306
	eca-miR-30d	21.7407	20.4682	-1.27019
	eca-miR-30d	20.5261
	eca-miR-30d	20.4103
	cel-miR-39	21.7181	21.7384
	cel-miR-39	21.7125
	cel-miR-39	21.7845
2836	eca-miR-127	28.1523	27.9807	5.16311	6.05782	0.0150112
	eca-miR-127	28.0609
	eca-miR-127	27.7289
	eca-miR-379	26.2245	26.2414	3.42386	4.31857	0.0501167
	eca-miR-379	26.2117
	eca-miR-379	26.288
	eca-miR-432	25.9105	26.1189	3.3013	4.196	0.0545605
	eca-miR-432	26.1633
	eca-miR-432	26.2829
	eca-miR-30d	21.6294	21.9229	-0.894702
	eca-miR-30d	22.0031
	eca-miR-30d	22.1362
	cel-miR-39	23.0645	22.8176
	cel-miR-39	22.6419
	cel-miR-39	22.7464
2841	eca-miR-127	21.0494	20.8212	0.238769	2.10565	0.232347
	eca-miR-127	20.757
	eca-miR-127	20.6573
	eca-miR-379	24.4329	24.6486	4.06615	5.93303	0.0163674
	eca-miR-379	24.8643
	eca-miR-379	Undetermined
	eca-miR-432	25.6445	25.9009	5.31845	7.18533	0.00687068
	eca-miR-432	26.1573
	eca-miR-432	24.7814
	eca-miR-30d	18.7995	18.7155	-1.86688
	eca-miR-30d	18.699
	eca-miR-30d	18.6481
	cel-miR-39	20.5375	20.5824
	cel-miR-39	20.6003
	cel-miR-39	20.6094
2936	eca-miR-127	20.0076	20.4429	-2.1749	0.185724	0.879208
	eca-miR-127	20.5677
	eca-miR-127	20.7533
	eca-miR-379	22.0023	21.8162	-0.801589	1.55903	0.339379
	eca-miR-379	21.5861
	eca-miR-379	21.8601
	eca-miR-432	28.0524	27.911	5.29329	7.65391	0.00496527
	eca-miR-432	27.0667
	eca-miR-432	27.7697
	eca-miR-30d	20.3297	20.2571	-2.36062
	eca-miR-30d	20.4949
	eca-miR-30d	19.9468
	cel-miR-39	22.6812	22.6178
	cel-miR-39	22.4079
	cel-miR-39	22.7643
2938	eca-miR-127	20.6542	21.1206	-1.8653	-0.463085	1.37849
	eca-miR-127	21.4196
	eca-miR-127	21.2881
	eca-miR-379	25.9035	26.0595	3.07359	4.47581	0.0449415
	eca-miR-379	25.9951
	eca-miR-379	26.28
	eca-miR-432	30.5959	30.3216	7.3357	8.73791	0.00234221
	eca-miR-432	29.9569
	eca-miR-432	30.4121
	eca-miR-30d	21.5653	21.5837	-1.40221
	eca-miR-30d	21.457
	eca-miR-30d	21.7288
	cel-miR-39	22.9076	22.9859
	cel-miR-39	22.9053
	cel-miR-39	23.1449
2337	eca-miR-127	21.7024	21.5824	-4.26098	1.31018	0.403272
	eca-miR-127	21.7102
	eca-miR-127	21.3347
	eca-miR-379	26.1502	25.9163	0.0728645	5.64402	0.0199977
	eca-miR-379	25.7077
	eca-miR-379	25.891
	eca-miR-432	29.4967	28.5889	2.74551	8.31667	0.00313641
	eca-miR-432	28.3093
	eca-miR-432	28.8686
	eca-miR-30d	20.8201	20.2722	-5.57116
	eca-miR-30d	20.1178
	eca-miR-30d	19.8788
	cel-miR-39	26.1653	25.8434
	cel-miR-39	25.5906
	cel-miR-39	25.7744
2557	eca-miR-127	21.3718	21.302	0.120925	3.20891	0.108149
	eca-miR-127	21.1668
	eca-miR-127	21.3674
	eca-miR-379	24.6467	24.9382	3.75711	6.8451	0.00869798
	eca-miR-379	25.126
	eca-miR-379	25.0419
	eca-miR-432	26.3426	26.4087	5.22758	8.31557	0.00313881
	eca-miR-432	26.393
	eca-miR-432	26.4904
	eca-miR-30d	17.8951	18.0931	-3.08799
	eca-miR-30d	18.1392
	eca-miR-30d	18.2449
	cel-miR-39	21.2068	21.1811
	cel-miR-39	20.9793
	cel-miR-39	21.3571
2927	eca-miR-127	20.7066	20.7193	-0.933037	4.09316	0.0585919
	eca-miR-127	20.6413
[truncated: 135 more rows]
